# Supplementary material for: Scallop-bacteria symbiosis from the deep sea reveals strong genomic coupling in the absence of cellular integration
Source: ISME J. 2024 Mar 26;18(1):wrae048. doi: 10.1093/ismejo/wrae048 (PMC10999363; doi:10.1093/ismejo/wrae048)
Supplement: Supplementary_tables_wrae048 [file supplementary_tables_wrae048.xlsx]

## Sheet: Table S1
Table S1 A summary of DNA and RNA sequencing data.
	Reads number			Total bases
Samples	G1	G2	G3	G1	G2	G3
16S rRNA data	92176	93095	84443	55.15M	51.31M	47.18M
Meta-DNA Gill Illumina data	/	/	74892317	/	/	22.46G
Meta-DNA Nanopore data	/	/	1153408	/	/	10.61G
Meta-RNAseq data	40669598*	63180916	64515442	6.1G*	9.48G	9.68G
Samples	SG1#	SG2#	/	SG1#	SG2#	/
Meta-DNA gonad Illumina data	34811783	38338971	/	10.44G	11.50G	/
*The quality of sample G1's RNA was poor, with a RIN value of 4.7 and an unsmooth baseline. This set of data was not used in transcriptome analyses.
#These two tissues were not from the same specimens for the gill sequencing and FISH analyses.

## Sheet: Table S2
Table S2 Accession numbers of selected 16rRNA gene fragments used for phylogenetic analyses of molluscan symbiotic bacteria.
Host/species	Strain	Accession number
Abyssogena mariana	/	LC089762
Abyssogena southwardae	M64/1	JQ844764
Alviniconcha adamantis	J2193_B2	MT137415
Archivesica gigas	V1676_A1_23_gigas	MK060593
Bathymodiolus azoricus	BazSymB	LN871183.2
Bathymodiolus brevior	BBrev16S	KF521927
Bathymodiolus brooksi	GoM_Chap	JF969170
Bathymodiolus heckerae	GoM_Chap	JF969166
Bathymodiolus hirtus	/	AB250700
Bathymodiolus marisindicus	Bmaris16S	KF521930
Bathymodiolus puteoserpentis	/	AY235677
Bathymodiolus thermophilus	BT16S	KF521928
Calyptogena nautilei	/	AB479080
Calyptogena pacifica	/	AF035723
Gigantidas crypta	/	EU683302
Gigantidas gladius	Gladius	EU326224
Gigantidas mauritanicus	T3	HE963019
Idas iwaotakii	/	KC904238
Idas macdonaldi	Imac	EU326225
Idas sp.	T4	HE963021
Idas sp.	T2.1	HE963015
Idas sp.	/	EU683305
Idas sp.	M1.17	AM402956
Idas sp.	T3	HE963020
Idas sp.	M1.2	AM402957
Idas sp.	1031_10g_16_27F	KF657320
Idas sp.	Ida1_12	KF657325
Idas sp. ESU R	Sym16S_3_14	KF657326
Isorropodon bigoti	c1	HE680077
Nipponiomodiolus aduloides	AD1_33f	KF657321
Nypamodiolus samadiae	G1-OTU1	ON511277
Nypamodiolus samadiae	G1-OTU9	ON511285
Nypamodiolus simpsoni	clone1	HG931850
Pliocardia sp.	SKG-2011	JF784423
Solemya pervernicosa	/	AB499617
Solemya reidi	/	L07864
Solemya velum	/	M90415
Terua sp.	2324-SOX	KU747149
Out group
Gigantidas platifrons	NBCp1	LC652637

## Sheet: Table S3
Table S3 Assembly benchmarking results of sulfur-oxidizing bacteria analysed in this study.
				Prokka							CheckM2			CheckM
	Species	Accession	Reference	Contigs	Sizes	GC content	CDS	rRNA	tRNA	tmRNA	Completeness	Contamination	Coding Density	Completeness	Contamination	Strain heterogeneity
Symbiont	Alviniconcha adamantis SOB	GCA_024712425.1; ASM2471242v1	Breusing et al., 2022	427	3268514	62	3537	3	45	0	100	0.83	0.881	99.32	2.15	22.22
Symbiont	Solemya velum SOB	GCA_002021235.1; ASM202123v1	Russell et al., 2017	70	2690024	51	2623	3	39	1	99.53	0.02	0.903	99.83	0.7	0
Free-living	Ca. Pseudothioglobus singularis PS1	GCF_001281385.1; ASM128138v1	Marshall & Morris,2015	1	1714148	37.4	1711	3	38	1	99.99	0.21	0.942	98.68	0	0
Free-living	Uncultured SUP05 cluster bacterium	GCA_000205985.2; ASM20598v2	Walsh et al., 2009	92	1173225	39.3	1351	4	31	1	85.95	4.21	0.915	85.53	3.74	70
Symbiont	Bathymodiolus septemdierum SOB Lau basin strain	GCA_013416635.1; ASM1341663v1	Russell et al.,2020	24	2370579	37.8	2581	5	34	0	88.14	1.75	0.77	98.68	0	0
Symbiont	Ca. Thiodubiliella margaritatus (Catillopecten margaritatus SOB)	This study	This study	1	1542691	39.4	1577	3	36	1	99.99	0	0.909	98.51	1.32	0
Symbiont	Bathymodiolus septemdierum SOB Myojin-knoll strain	GCF_001547755.1; ASM154775v1	Ikuta et al., 2016	1	1469434	38.7	1550	3	35	1	100	0.35	0.937	97.19	1.99	100
Symbiont	Conchocele bisecta SOB	GCA_029237605.1;ASM2923760v1	Guo et al., 2023	45	1331260	34.5	1434	6	30	1	92.73	3.93	0.849	92.86	1.32	66.67
Symbiont	Bathymodiolus azoricus SOB	GCF_001298715.1; BazSymAV2	Sayavedra et al., 2015	515	1859850	37.6	1757	3	33	1	100	0.92	0.889	97.68	0	0
Symbiont	Bathymodiolus puteoserpentis SOB	GCA_900127505.1; BPUTEOSOX	Sayavedra et al., 2019	81	2189522	34.5	1873	3	29	1	100	2.06	0.795	92.42	2.32	83.33
Symbiont	Bathymodiolus heckerae SOB	GCA_900180345.1; SOX_M67-2	Sayavedra et al., 2019	119	1444397	38.8	1468	3	35	1	99.97	0.2	0.906	97.19	0	0
Symbiont	Bathymodiolus brooksi SOB	GCA_903642095.2; BROOK1789C	Sayavedra et al., 2019	548	2366969	36.7	1901	3	37	1	100	0.94	0.762	97.19	0.66	0
Symbiont	Bathymodiolus thermophilus SOB	GCF_003711265.1; ASM371126v1	Patra et al., 2022	1	2832685	38.6	2140	3	36	1	100	0.88	0.894	97.88	3.97	66.67
Symbiont	Bathymodiolus marisindicus SOB	/	Zhang et al., 2022	36	2079487	37.5	2033	3	38	1	99.99	3.58	0.795	97.68	1.99	80
Free-living	Ca. Thioglobus autotrophicus	GCF_001293165.1; ASM129316v1	Shah et al., 2017	1	1512449	39.1	1610	3	35	1	100	0.1	0.934	99.17	0	0
Symbiont	Phreagena soyoae SOB	GCA_021730145.1; ASM2173014v1	Perez et al., 2022	1	1017185	31.6	967	3	37	1	99.98	0	0.861	93.54	0	0
Symbiont	Phreagena okutanii SOB	GCA_000010405.1; ASM1040v1	Kuwahara et al., 2011	1	1022154	31.6	974	3	36	1	99.98	0	0.856	93.54	0	0
Symbiont	Archivesica gigas SOB	GCA_021730225.1; ASM2173022v1	Perez et al., 2022	1	1033397	31.4	971	3	36	1	99.98	0	0.848	93.54	0	0
Symbiont	Archivesica marissinica SOB	GCA_014706615.1; ASM1470661v1	Ip et al., 2021	1	1032764	31.2	965	3	36	1	99.99	0	0.845	94.84	0	0
Symbiont	Archivesica diagonalis SOB	GCA_021730265.1; ASM2173026v1	Perez et al., 2022	1	1023923	31.1	989	3	36	1	99.96	0	0.846	92.73	0	0
Symbiont	Turneroconcha magnifica SOB	GCA_000015105.1; ASM1510v1	Newton et al., 2007	1	1160782	34	1146	3	36	1	99.99	0	0.816	94.16	0	0
Symbiont	Abyssogena phaseoliformis SOB	GCA_016592595.1; ASM1659259v1	Takaki et al., 2012	1	1542177	37	1974	3	36	1	99.99	0.3	0.853	98.68	0.44	0
Symbiont	Calyptogena pacifica SOB	GCA_021730205.1; ASM2173020v1	Perez et al., 2022	1	1184132	36.6	1282	3	36	1	99.98	0.01	0.829	97.4	0	0
Symbiont	Calyptogena rectimargo SOB	GCA_021730185.1; ASM2173018v1	Perez et al., 2022	1	1189181	36.7	1302	3	37	1	99.97	0.06	0.851	98.05	0	0
Symbiont	Pliocardia sp. SOB	GCA_021730105.1; ASM2173010v1	Perez et al., 2022	1	1231801	37	1455	3	36	1	99.98	0.01	0.871	99.84	0	0
Symbiont	Abyssogena southwardae SOB	GCA_019400385.1; ASM1940038v1	Perez et al., 2022	39	1585927	36.9	1920	3	35	1	100	0	0.896	99.35	0	0
Symbiont	Isorropodon fossajaponicum SOB	GCA_016592615.1; ASM1659261v1	Takaki et al., 2013	1	1447997	37.2	1822	3	37	1	100	0	0.887	100	0.87	50
Reference:
Breusing, C., Klobusnik, N. H., Hauer, M. A., & Beinart, R. A. (2022). Genome assembly of the chemosynthetic endosymbiont of the hydrothermal vent snail Alviniconcha adamantis from the Mariana Arc. G3, 12(10), jkac220.
Guo, Y., Meng, L., Wang, M., Zhong, Z., Li, D., Zhang, Y., Li, H., Zhang, H., Seim, I., Li, Y., Jiang, A., Ji, Q., Su, X., Chen, J., Fan, G., Li, C., & Liu, S. (2023). Hologenome analysis reveals independent evolution to chemosymbiosis by deep-sea bivalves. BMC Biology, 21(1), 51.
Ikuta, T., Takaki, Y., Nagai, Y., Shimamura, S., Tsuda, M., Kawagucci, S., Aoki, Y., Inoue, K., Teruya, M., Satou, K., Teruya, K., Shimoji, M., Tamotsu, H., Hirano, T., Maruyama, T., & Yoshida, T. (2016). Heterogeneous composition of key metabolic gene clusters in a vent mussel symbiont population. The ISME Journal, 10(4), 990–1001.
Ip, J. C. H., Xu, T., Sun, J., Li, R., Chen, C., Lan, Y., Han, Z., Zhang, H., Wei, J., Wang, H., Tao, J., Cai, Z., Qian, P. Y., & Qiu, J. W. (2021). Host–endosymbiont genome integration in a deep-sea chemosymbiotic clam. Molecular Biology and Evolution, 38(2), 502–518.
Kuwahara, H., Takaki, Y., Shimamura, S., Yoshida, T., Maeda, T., Kunieda, T., & Maruyama, T. (2011). Loss of genes for DNA recombination and repair in the reductive genome evolution of thioautotrophic symbionts of Calyptogena clams. BMC Evolutionary Biology, 11, 1-13.
Newton, I. L. G., Woyke, T., Auchtung, T. A., Dilly, G. F., Dutton, R. J., Fisher, M. C., Fontanez, K. M., Lau, E., Stewart, F. J., Richardson, P. M., Barry, K. W., Saunders, E., Detter, J. C., Wu, D., Eisen, J. A., & Cavanaugh, C. M. (2007). The Calyptogena magnifica chemoautotrophic symbiont genome. Science, 315(5814), 998-1000.
Marshall, K. T., & Morris, R. M. (2015). Genome sequence of “Candidatus Thioglobus singularis” strain PS1, a mixotroph from the SUP05 clade of marine gammaproteobacteria. Genome Announcements, 3(5), 10-1128.
Patra, A. K., Perez, M., Jang, S. J., & Won, Y. J. (2022). A regulatory hydrogenase gene cluster observed in the thioautotrophic symbiont of Bathymodiolus mussel in the East Pacific Rise. Scientific Reports, 12(1), 22232.
Perez, M., Breusing, C., Angers, B., Beinart, R. A., Won, Y. J., & Young, C. R. (2022). Divergent paths in the evolutionary history of maternally transmitted clam symbionts. Proceedings of the Royal Society B, 289(1970), 20212137.
Russell, S. L., Corbett-Detig, R. B., & Cavanaugh, C. M. (2017). Mixed transmission modes and dynamic genome evolution in an obligate animal–bacterial symbiosis. The ISME journal, 11(6), 1359-1371.
Russell, S. L., Pepper-Tunick, E., Svedberg, J., Byrne, A., Ruelas Castillo, J., Vollmers, C., Beinart, R. A., & Corbett-Detig, R. (2020). Horizontal transmission and recombination maintain forever young bacterial symbiont genomes. PLoS genetics, 16(8), e1008935.
Sayavedra, L., Kleiner, M., Ponnudurai, R., Wetzel, S., Pelletier, E., Barbe, V., Satoh, N., Shoguchi, E., Fink, D., Breusing, C., Reusch, T. B. H., Rosenstiel, P., Schilhabel, M. B., Becher, D., Schweder, T., Markert, S., Dubilier, N., & Petersen, J. M. (2015). Abundant toxin-related genes in the genomes of beneficial symbionts from deep-sea hydrothermal vent mussels. elife, 4, e07966.
Sayavedra, L., Ansorge, R., Rubin-Blum, M., Leisch, N., Dubilier, N., & Petersen, J. M. (2019). Horizontal acquisition followed by expansion and diversification of toxin-related genes in deep-sea bivalve symbionts. BioRxiv, 605386.
Shah, V., Chang, B. X., & Morris, R. M. (2017). Cultivation of a chemoautotroph from the SUP05 clade of marine bacteria that produces nitrite and consumes ammonium. The ISME Journal, 11(1), 263-271.
Takaki,Y., Nagai,Y., Tsuda,M., Shimamura,S., Yoshida,T., & Maruyama,T. (2012). Deep-sea clam Calyptogena phaseoliformis endosymbiont genome sequencing.
Takaki,Y., Nagai,Y., Tsuda,M., Shimamura,S., Yoshida,T., & Maruyama,T. (2013). Deep-sea clam Calyptogena fossajaponica endosymbiont genome sequencing.
Walsh, D. A., Zaikova, E., Howes, C. G., Song, Y. C., Wright, J. J., Tringe, S. G., Tortell, P. D., & Hallam, S. J. (2009). Metagenome of a versatile chemolithoautotroph from expanding oceanic dead zones. Science, 326(5952), 578-582.
Zhang, K., Xiao, Y., Sun, J., Xu, T., Zhou, K., Kwan, Y. H., Qiu, J. W., & Qian, P. Y. (2022). Genomic insights into chemosynthetic symbiosis in a deep-sea hydrothermal vent mussel.

## Sheet: Table S4
Table S4 The family- and genus-level ASVs of the sacllop's gill bacterial 16S rDNA amplicons.
Family level	Cma1	Cma2	Cma3	Average		Genus level	Cma1	Cma2	Cma3
d__Bacteria;p__Proteobacteria;c__Gammaproteobacteria;o__PS1;f__Thioglobaceae	55424	45769	48425	49872.7		d__Bacteria;p__Proteobacteria;c__Gammaproteobacteria;o__PS1;f__Thioglobaceae;g__Thiodubiliella	55424	45769	48410
d__Bacteria;p__Proteobacteria;c__Gammaproteobacteria;o__Enterobacterales_A_737866;f__Vibrionaceae	2328	4807	1039	2724.67		d__Bacteria;p__Proteobacteria;c__Gammaproteobacteria;o__Pseudomonadales_650611;f__Pseudomonadaceae;g__Pseudomonas_E_647464	3627	2667	681
d__Bacteria;p__Proteobacteria;c__Gammaproteobacteria;o__Pseudomonadales_650611;f__Pseudomonadaceae	3779	3048	1026	2617.67		d__Bacteria;p__Proteobacteria;c__Gammaproteobacteria;o__Burkholderiales_592524;f__Burkholderiaceae_A_580492;g__Ralstonia	756	1240	225
d__Archaea;p__Halobacteriota;c__Methanosarcinia;o__Methanotrichales;f__Methanotrichaceae	1618	1510	0	1042.67		d__Bacteria;p__Proteobacteria;c__Gammaproteobacteria;o__Enterobacterales_A_737866;f__Vibrionaceae;g__Vibrio_678715	2328	4807	1039
d__Bacteria;p__Firmicutes_A;c__Clostridia_258483;o__Lachnospirales;f__Lachnospiraceae	54	248	2679	993.667		d__Archaea;p__Halobacteriota;c__Methanosarcinia;o__Methanotrichales;f__Methanotrichaceae;g__Methanothrix_A	1354	1246	0
d__Bacteria;__;__;__;__	1243	1063	265	857		d__Archaea;p__Halobacteriota;c__Methanomicrobia;o__Methanomicrobiales;f__Methanoculleaceae;g__Methanoculleus_A_2118	806	618	0
d__Bacteria;p__Proteobacteria;c__Gammaproteobacteria;o__Burkholderiales_592524;f__Burkholderiaceae_A_580492	811	1441	240	830.667		d__Bacteria;p__Proteobacteria;c__Gammaproteobacteria;o__Enterobacterales_A_737866;__;__	294	925	229
d__Bacteria;p__Proteobacteria;c__Gammaproteobacteria;o__Pseudomonadales_660879;f__Moraxellaceae	465	1254	343	687.333		d__Bacteria;p__Proteobacteria;c__Alphaproteobacteria;o__Rickettsiales;f__Rickettsiaceae;g__	0	0	1242
d__Bacteria;p__Proteobacteria;c__Gammaproteobacteria;o__Burkholderiales_597441;f__Neisseriaceae_563222	287	1489	10	595.333		d__Bacteria;p__Proteobacteria;c__Gammaproteobacteria;o__Burkholderiales_597441;f__Neisseriaceae_563222;g__Neisseria_563205	287	1478	10
d__Bacteria;p__Proteobacteria;c__Gammaproteobacteria;o__Enterobacterales_A_737866;__	294	925	229	482.667		d__Bacteria;p__Proteobacteria;c__Gammaproteobacteria;o__Pseudomonadales_660879;f__Moraxellaceae;g__Acinetobacter	441	1163	331
d__Archaea;p__Halobacteriota;c__Methanomicrobia;o__Methanomicrobiales;f__Methanoculleaceae	806	618	0	474.667		d__Bacteria;p__Atribacterota;c__JS1;o__SB-45;__;__	571	607	0
d__Bacteria;p__Chloroflexota;c__Anaerolineae;o__UBA7937;f__B3-Chlor	596	674	17	429		d__Bacteria;p__Firmicutes_B_370525;c__Desulfotomaculia_370525;o__Desulfotomaculales_370525;f__Nap2-2B;g__SCADC1-2-3	463	523	14
d__Bacteria;p__Proteobacteria;c__Gammaproteobacteria;o__Burkholderiales_592522;f__Burkholderiaceae_A_592522	75	317	894	428.667		d__Bacteria;p__Chloroflexota;c__Anaerolineae;o__UBA7937;f__B3-Chlor;g__B3-Chlor	596	674	17
d__Bacteria;p__Bacteroidota;c__Bacteroidia;o__Bacteroidales;f__Bacteroidaceae	287	419	548	418		d__Bacteria;p__Firmicutes_A;c__Clostridia_258483;o__Lachnospirales;f__Lachnospiraceae;g__Blautia_A_141781	0	0	1165
d__Bacteria;p__Proteobacteria;c__Alphaproteobacteria;o__Rickettsiales;f__Rickettsiaceae	0	0	1242	414		d__Bacteria;p__Desulfobacterota_G_459544;c__Syntrophia;o__Syntrophales;f__Smithellaceae;g__Smithella_445204	571	284	0
d__Bacteria;p__Atribacterota;c__JS1;o__SB-45;__	571	607	0	392.667		d__Bacteria;p__Verrucomicrobiota;c__Verrucomicrobiae;o__Verrucomicrobiales;f__Akkermansiaceae;g__Akkermansia	0	0	768
d__Bacteria;p__Proteobacteria;c__Gammaproteobacteria;__;__	42	86	979	369		d__Archaea;p__Methanobacteriota_A_1229;c__Methanobacteria;o__Methanobacteriales;f__Methanothermobacteraceae_A;g__Methanothermobacter_A_883	357	412	0
d__Bacteria;p__Firmicutes_B_370525;c__Desulfotomaculia_370525;o__Desulfotomaculales_370525;f__Nap2-2B	463	523	14	333.333		d__Bacteria;p__Firmicutes_A;c__Clostridia_258483;o__Lachnospirales;f__CAG-274;g__CAG-274	0	0	700
d__Bacteria;p__Desulfobacterota_G_459544;c__Syntrophia;o__Syntrophales;f__Smithellaceae	571	284	0	285		d__Bacteria;p__Atribacterota;c__JS1;o__SB-45;f__34-128;__	253	328	0
d__Bacteria;p__Verrucomicrobiota;c__Verrucomicrobiae;o__Verrucomicrobiales;f__Akkermansiaceae	0	0	776	258.667		d__Bacteria;p__Proteobacteria;c__Gammaproteobacteria;o__Burkholderiales_592522;f__Burkholderiaceae_A_592522;__	6	100	627
d__Archaea;p__Methanobacteriota_A_1229;c__Methanobacteria;o__Methanobacteriales;f__Methanothermobacteraceae_A	357	412	0	256.333		d__Bacteria;p__Proteobacteria;c__Gammaproteobacteria;o__Pseudomonadales_650611;f__Pseudomonadaceae;__	152	381	345
d__Bacteria;p__Firmicutes_A;c__Clostridia_258483;o__Lachnospirales;f__CAG-274	0	0	700	233.333		d__Bacteria;p__Fusobacteriota;c__Fusobacteriia;o__Fusobacteriales_993521;f__Fusobacteriaceae_993521;g__Fusobacterium_C	224	337	0
d__Bacteria;p__Fusobacteriota;c__Fusobacteriia;o__Fusobacteriales_993521;f__Fusobacteriaceae_993521	250	405	25	226.667		d__Bacteria;p__WOR-3;c__WOR-3;o__UBA2258;f__UBA2258;g__DSBX01	294	214	4
d__Bacteria;p__Atribacterota;c__JS1;o__SB-45;f__34-128	253	328	0	193.667		d__Bacteria;p__Proteobacteria;c__Alphaproteobacteria;o__Bin65;f__Bin65;g__Bin65	0	0	492
d__Bacteria;p__Firmicutes_A;c__Clostridia_258483;o__Oscillospirales;f__Ruminococcaceae	3	2	562	189		d__Archaea;p__Halobacteriota;c__Methanosarcinia;o__Methanotrichales;f__Methanotrichaceae;g__Methanothrix_B	264	264	0
d__Bacteria;p__Firmicutes_C;c__Negativicutes;o__Veillonellales;f__Veillonellaceae	287	244	0	177		d__Bacteria;__;__;__;__;__	1243	1063	265
d__Bacteria;p__WOR-3;c__WOR-3;o__UBA2258;f__UBA2258	294	214	4	170.667		d__Bacteria;p__Desulfobacterota_G_459544;c__Syntrophia;o__Syntrophales;__;__	223	264	5
d__Bacteria;p__Proteobacteria;c__Gammaproteobacteria;o__Enterobacterales_A_737866;f__Pasteurellaceae	114	394	0	169.333		d__Bacteria;p__Firmicutes_D;c__Bacilli;o__Lactobacillales;f__Streptococcaceae;g__Streptococcus	237	205	0
d__Bacteria;p__Proteobacteria;c__Alphaproteobacteria;o__Bin65;f__Bin65	0	0	492	164		d__Bacteria;p__Proteobacteria;c__Gammaproteobacteria;o__Enterobacterales_A_737866;f__Shewanellaceae_666538;g__Shewanella	54	265	26
d__Bacteria;p__Desulfobacterota_G_459544;c__Syntrophia;o__Syntrophales;__	223	264	5	164		d__Bacteria;p__Firmicutes_A;c__Clostridia_258483;o__Oscillospirales;f__Oscillospiraceae_88309;g__Lawsonibacter	0	0	371
d__Bacteria;p__Proteobacteria;c__Alphaproteobacteria;__;__	10	13	449	157.333		d__Bacteria;p__Firmicutes_C;c__Negativicutes;o__Veillonellales;f__Veillonellaceae;g__Veillonella_A	287	244	0
d__Bacteria;p__Synergistota;c__Synergistia;o__Synergistales;f__Thermovirgaceae	215	243	0	152.667		d__Bacteria;p__Proteobacteria;c__Gammaproteobacteria;o__Burkholderiales_592522;f__Burkholderiaceae_A_592522;g__Comamonas_F_589250	64	217	21
d__Bacteria;p__Firmicutes_D;c__Bacilli;o__Lactobacillales;f__Streptococcaceae	237	205	0	147.333		d__Bacteria;p__Firmicutes_A;c__Clostridia_258483;o__Lachnospirales;f__Lachnospiraceae;__	16	93	855
d__Bacteria;p__Firmicutes_A;c__Clostridia_258483;o__Oscillospirales;f__Oscillospiraceae_88309	8	0	427	145		d__Bacteria;p__Firmicutes_A;c__Clostridia_258483;o__Oscillospirales;f__Ruminococcaceae;g__Faecalibacterium	0	0	295
d__Bacteria;p__Campylobacterota;c__Campylobacteria;o__Campylobacterales;f__Sulfurovaceae	43	0	386	143		d__Bacteria;p__Synergistota;c__Synergistia;o__Synergistales;f__Thermovirgaceae;g__Thermovirga	215	243	0
d__Bacteria;p__Fusobacteriota;c__Fusobacteriia;o__Fusobacteriales_993777;f__Leptotrichiaceae	146	265	0	137		d__Bacteria;p__Campylobacterota;c__Campylobacteria;o__Campylobacterales;f__Sulfurovaceae;g__Sulfurovum	43	0	384
d__Bacteria;p__Synergistota;c__Synergistia;o__Synergistales;__	193	202	0	131.667		d__Bacteria;p__Proteobacteria;c__Gammaproteobacteria;o__Burkholderiales_592524;f__Burkholderiaceae_A_580492;g__Burkholderia	55	201	15
d__Bacteria;p__Proteobacteria;c__Gammaproteobacteria;o__Enterobacterales_A_737866;f__Shewanellaceae_666538	54	265	26	115		d__Bacteria;p__WOR-3;c__32-111;o__32-111;f__32-111;g__32-111	138	134	0
d__Bacteria;p__Chloroflexota;c__Anaerolineae;o__Anaerolineales;f__Anaerolineaceae_409200	129	210	0	113		d__Bacteria;p__Proteobacteria;c__Gammaproteobacteria;o__Enterobacterales_A_737866;f__Pasteurellaceae;g__Haemophilus_D_735815	98	366	0
d__Bacteria;p__Thermotogota;c__Thermotogae;o__Thermotogales;f__Fervidobacteriaceae	136	177	0	104.333		d__Bacteria;p__Firmicutes_A;c__Clostridia_258483;o__Lachnospirales;f__Lachnospiraceae;g__Dorea_A	0	0	270
d__Bacteria;p__Marinisomatota;c__UBA2242;o__UBA2242;f__UBA2242	192	102	3	99		d__Bacteria;p__Proteobacteria;c__Gammaproteobacteria;__;__;__	42	86	979
d__Bacteria;p__Proteobacteria;c__Gammaproteobacteria;o__Burkholderiales_595425;f__Burkholderiaceae_A_595425	22	246	26	98		d__Bacteria;p__Proteobacteria;c__Alphaproteobacteria;__;__;__	10	13	449
d__Bacteria;p__WOR-3;c__32-111;o__32-111;f__32-111	138	134	0	90.6667		d__Bacteria;p__Proteobacteria;c__Gammaproteobacteria;o__Burkholderiales_595425;f__Burkholderiaceae_A_595425;g__Lautropia	22	246	26
d__Bacteria;p__Firmicutes_C;c__Negativicutes;o__Acidaminococcales;f__Acidaminococcaceae	0	0	257	85.6667		d__Bacteria;p__Fusobacteriota;c__Fusobacteriia;o__Fusobacteriotales;f__Fusobacteriotaceae;g__Propionigenium	61	126	23
d__Bacteria;p__Bacteroidota;c__Bacteroidia;o__Bacteroidales;f__Marinilabiliaceae	66	157	32	85		d__Bacteria;p__Proteobacteria;c__Gammaproteobacteria;o__Burkholderiales_592522;f__Burkholderiaceae_A_592522;g__Hydrogenophaga_590395	0	0	202
d__Bacteria;p__Firmicutes_A;c__Clostridia_258483;o__Peptostreptococcales;f__Anaerovoracaceae	98	81	55	78		d__Bacteria;p__Bacteroidota;c__Bacteroidia;o__Bacteroidales;f__Bacteroidaceae;g__Bacteroides_H	0	0	436
d__Archaea;p__Halobacteriota;c__Methanoliparia;o__Methanoliparales;f__Methanoliparaceae	127	102	0	76.3333		d__Bacteria;p__Proteobacteria;c__Gammaproteobacteria;o__Cardiobacteriales;f__Wohlfahrtiimonadaceae;g__Wohlfahrtiimonas	46	118	37
d__Bacteria;p__Actinobacteriota;c__Actinomycetia;o__Actinomycetales;f__Actinomycetaceae	34	188	7	76.3333		d__Bacteria;p__Thermotogota;c__Thermotogae;o__Thermotogales;f__Fervidobacteriaceae;g__Thermosipho_A	136	177	0
d__Bacteria;p__Proteobacteria;c__Alphaproteobacteria;o__Rhizobiales_A_501396;f__Rhizobiaceae_A_499470	57	106	55	72.6667		d__Bacteria;p__Bacteroidota;c__Bacteroidia;o__Bacteroidales;f__Marinilabiliaceae;g__JC017	66	157	32
d__Bacteria;p__Fusobacteriota;c__Fusobacteriia;o__Fusobacteriotales;f__Fusobacteriotaceae	61	126	23	70		d__Bacteria;p__Fusobacteriota;c__Fusobacteriia;o__Fusobacteriales_993777;f__Leptotrichiaceae;g__Leptotrichia_A_993758	130	232	0
d__Bacteria;p__Firmicutes_A;c__Clostridia_258483;o__Oscillospirales;f__Butyricicoccaceae	0	0	209	69.6667		d__Bacteria;p__Firmicutes_C;c__Negativicutes;o__Acidaminococcales;f__Acidaminococcaceae;g__Phascolarctobacterium_A	0	0	257
d__Bacteria;p__Firmicutes_A;c__Clostridia_258483;o__Peptostreptococcales;f__Filifactoraceae_235894	155	29	19	67.6667		d__Bacteria;p__Firmicutes_A;c__Clostridia_258483;o__Tissierellales;f__Peptoniphilaceae;g__Parvimonas	170	19	0
d__Bacteria;p__Proteobacteria;c__Alphaproteobacteria;o__Rhodobacterales;f__Rhodobacteraceae	14	61	128	67.6667		d__Bacteria;p__Actinobacteriota;c__Actinomycetia;o__Actinomycetales;f__Micrococcaceae;g__Rothia	53	144	5
d__Bacteria;p__Actinobacteriota;c__Actinomycetia;o__Actinomycetales;f__Micrococcaceae	53	144	5	67.3333		d__Bacteria;p__Bacteroidota;c__Bacteroidia;o__Bacteroidales;f__Bacteroidaceae;g__Prevotella	214	325	0
d__Bacteria;p__Proteobacteria;c__Gammaproteobacteria;o__Cardiobacteriales;f__Wohlfahrtiimonadaceae	46	118	37	67		d__Bacteria;p__Proteobacteria;c__Alphaproteobacteria;o__Rhizobiales_A_501396;f__Rhizobiaceae_A_499470;__	45	88	39
d__Bacteria;p__Synergistota;c__Synergistia;o__Synergistales;f__Acetomicrobiaceae	112	87	0	66.3333		d__Bacteria;p__Thermotogota;c__Thermotogae;o__Petrotogales;f__Petrotogaceae;g__Petrotoga	93	95	0
d__Bacteria;p__Coprothermobacterota;c__Coprothermobacteria;o__Coprothermobacterales;f__Coprothermobacteraceae	123	74	0	65.6667		d__Bacteria;p__Firmicutes_A;c__Clostridia_258483;o__Peptostreptococcales;f__Thermotaleaceae;g__Geosporobacter_234399	82	93	0
d__Bacteria;p__Proteobacteria;c__Gammaproteobacteria;o__Enterobacterales_A_737866;f__Enterobacteriaceae_A	0	20	173	64.3333		d__Bacteria;p__Firmicutes_A;c__Clostridia_258483;o__Oscillospirales;f__Ruminococcaceae;g__Ruthenibacterium	0	2	162
d__Bacteria;p__Firmicutes_A;c__Clostridia_258483;o__Tissierellales;f__Peptoniphilaceae	170	22	0	64		d__Bacteria;p__Actinobacteriota;c__Actinomycetia;o__Mycobacteriales;f__Mycobacteriaceae;g__Mycobacterium	124	16	16
d__Bacteria;p__Thermotogota;c__Thermotogae;o__Petrotogales;f__Petrotogaceae	93	95	0	62.6667		d__Bacteria;p__Firmicutes_A;c__Clostridia_258483;o__Peptostreptococcales;f__Filifactoraceae_235894;g__Proteocatella_235853	155	0	0
d__Bacteria;p__Actinobacteriota;c__Actinomycetia;o__Mycobacteriales;f__Mycobacteriaceae	131	23	33	62.3333		d__Bacteria;p__Marinisomatota;c__UBA2242;o__UBA2242;f__UBA2242;g__B118-G9	146	86	3
d__Bacteria;p__Proteobacteria;c__Gammaproteobacteria;o__DSM-19610;f__DSM-19610	0	0	179	59.6667		d__Bacteria;p__Firmicutes_A;c__Clostridia_258483;o__Peptostreptococcales;f__Acidaminobacteraceae;g__Fusibacter_A	151	0	0
d__Bacteria;p__Firmicutes_A;c__Clostridia_258483;o__Peptostreptococcales;f__Thermotaleaceae	84	93	0	59		d__Bacteria;p__Firmicutes_A;c__Clostridia_258483;o__Lachnospirales;f__Lachnospiraceae;g__Copromonas	0	0	144
d__Bacteria;p__Bacteroidota;c__Bacteroidia;o__Bacteroidales;f__Porphyromonadaceae	144	26	0	56.6667		d__Bacteria;p__Proteobacteria;c__Gammaproteobacteria;o__Enterobacterales_A_737866;f__Enterobacteriaceae_A;g__Escherichia_710834	0	0	136
d__Bacteria;p__Firmicutes_A;c__Clostridia_258483;o__Lachnospirales;f__Anaerotignaceae	0	0	164	54.6667		d__Bacteria;p__Firmicutes_A;c__Clostridia_258483;o__Lachnospirales;f__Anaerotignaceae;g__Anaerotignum_189125	0	0	164
d__Bacteria;p__Chloroflexota;c__Dehalococcoidia;o__GIF9;f__AB-539-J10	71	85	3	53		d__Bacteria;p__Patescibacteria;c__Paceibacteria;o__Paceibacterales;f__Staskawiczbacteraceae;g__GWA2-37-10	104	0	22
d__Bacteria;p__Firmicutes_A;c__Clostridia_258483;o__Peptostreptococcales;f__Acidaminobacteraceae	151	0	0	50.3333		d__Bacteria;p__Actinobacteriota;c__Actinomycetia;o__Propionibacteriales;f__Propionibacteriaceae;g__Cutibacterium	55	65	15
d__Bacteria;p__Thermotogota;c__Thermotogae;o__Petrotogales;f__Kosmotogaceae	72	75	0	49		d__Bacteria;p__Coprothermobacterota;c__Coprothermobacteria;o__Coprothermobacterales;f__Coprothermobacteraceae;g__Coprothermobacter	123	74	0
d__Bacteria;p__Firmicutes_D;c__Bacilli;o__Erysipelotrichales;f__Erysipelotrichaceae	38	91	13	47.3333		d__Bacteria;p__Proteobacteria;c__Gammaproteobacteria;o__DSM-19610;f__DSM-19610;g__Thiogranum	0	0	179
d__Bacteria;p__Proteobacteria;c__Alphaproteobacteria;o__Sphingomonadales;f__Sphingomonadaceae	23	45	73	47		d__Bacteria;p__Firmicutes_A;c__Clostridia_258483;o__Oscillospirales;f__Butyricicoccaceae;g__Agathobaculum	0	0	196
d__Bacteria;p__Actinobacteriota;c__Actinomycetia;o__Propionibacteriales;f__Propionibacteriaceae	55	69	15	46.3333		d__Archaea;p__Halobacteriota;c__Methanomicrobia;o__Methanomicrobiales;f__Methanoregulaceae;g__UBA467	48	73	0
d__Bacteria;p__Patescibacteria;c__Paceibacteria;o__Paceibacterales;f__Staskawiczbacteraceae	104	0	22	42		d__Bacteria;p__Actinobacteriota;c__Coriobacteriia;o__Coriobacteriales;f__Atopobiaceae;g__Lancefieldella	101	15	0
d__Archaea;p__Halobacteriota;c__Methanomicrobia;o__Methanomicrobiales;f__Methanoregulaceae	48	73	0	40.3333		d__Bacteria;p__Bacteroidota;c__Bacteroidia;o__Bacteroidales;f__Porphyromonadaceae;g__Porphyromonas_A_859423	119	26	0
d__Bacteria;p__Proteobacteria;c__Gammaproteobacteria;o__Enterobacterales_A_737866;f__Aeromonadaceae	35	86	0	40.3333		d__Bacteria;p__Chloroflexota;c__Dehalococcoidia;o__GIF9;f__AB-539-J10;__	65	57	0
d__Bacteria;p__Actinobacteriota;c__Coriobacteriia;o__Coriobacteriales;f__Atopobiaceae	105	15	0	40		d__Bacteria;p__Firmicutes_A;c__Clostridia_258483;o__Lachnospirales;f__Lachnospiraceae;g__Lachnoanaerobaculum	38	78	0
d__Bacteria;p__Firmicutes_D;c__Bacilli;o__Lactobacillales;f__Aerococcaceae	61	59	0	40		d__Bacteria;p__Firmicutes_A;c__Clostridia_258483;o__Lachnospirales;f__Lachnospiraceae;g__Mediterraneibacter_A_155507	0	0	116
d__Bacteria;p__Campylobacterota;c__Campylobacteria;o__Campylobacterales;f__Campylobacteraceae	6	99	0	35		d__Bacteria;p__Chloroflexota;c__Anaerolineae;o__Anaerolineales;f__Anaerolineaceae_409200;g__49-20	55	80	0
d__Bacteria;p__Caldisericota;c__Caldisericia;o__;f__	54	46	0	33.3333		d__Bacteria;p__Bacteroidota;c__Bacteroidia;o__Bacteroidales;f__Bacteroidaceae;g__Phocaeicola_A_858004	0	0	112
d__Bacteria;p__Bacteroidota;c__Bacteroidia;o__Bacteroidales;f__Tannerellaceae	0	0	98	32.6667		d__Bacteria;p__Synergistota;c__Synergistia;o__Synergistales;__;__	193	202	0
d__Bacteria;p__Bacteroidota;c__Bacteroidia;__;__	30	31	37	32.6667		d__Bacteria;p__Firmicutes_A;c__Clostridia_258483;o__Peptostreptococcales;f__Anaerovoracaceae;g__Eubacterium_B	79	29	0
d__Bacteria;p__Actinobacteriota;c__Coriobacteriia;o__Coriobacteriales;f__Eggerthellaceae	0	7	90	32.3333		d__Bacteria;p__Synergistota;c__Synergistia;o__Synergistales;f__Acetomicrobiaceae;g__Acetomicrobium	60	44	0
d__Bacteria;p__Proteobacteria;c__Gammaproteobacteria;o__Burkholderiales_597432;f__Rhodocyclaceae	2	0	95	32.3333		d__Bacteria;p__Bacteroidota;c__Bacteroidia;o__Bacteroidales;f__Bacteroidaceae;g__Alloprevotella	73	94	0
d__Bacteria;p__Firmicutes_A;c__Clostridia_258483;o__TANB77;f__CAG-508	27	68	0	31.6667		d__Bacteria;p__Caldisericota;c__Caldisericia;o__;f__;g__	54	46	0
d__Bacteria;p__Firmicutes_B_370541;c__Syntrophomonadia;o__Syntrophomonadales;__	52	37	0	29.6667		d__Bacteria;p__Campylobacterota;c__Campylobacteria;o__Campylobacterales;f__Campylobacteraceae;__	0	99	0
d__Bacteria;p__Cyanobacteria;c__Cyanobacteriia;o__Cyanobacteriales;f__Coleofasciculaceae_23353	0	0	86	28.6667		d__Bacteria;p__Firmicutes_A;c__Clostridia_258483;o__Oscillospirales;f__Ruminococcaceae;g__Gemmiger_A_73129	3	0	98
d__Bacteria;p__Chloroflexota;c__Dehalococcoidia;o__GIF9;f__UBA5629	41	40	0	27		d__Bacteria;p__Actinobacteriota;c__Coriobacteriia;o__Coriobacteriales;f__Eggerthellaceae;g__Eggerthella	0	7	90
d__Bacteria;p__Chloroflexota;c__Anaerolineae;o__JACIWP01;f__JACIWP01	39	36	2	25.6667		d__Bacteria;p__Firmicutes_B_370541;c__Syntrophomonadia;o__Syntrophomonadales;__;__	52	37	0
d__Bacteria;p__Firmicutes_D;c__Bacilli;o__Staphylococcales;f__Gemellaceae	38	39	0	25.6667		d__Archaea;p__Halobacteriota;c__Methanoliparia;o__Methanoliparales;f__Methanoliparaceae;g__Methanoliparum	127	102	0
d__Bacteria;p__Firmicutes_D;c__Bacilli;__;__	35	39	2	25.3333		d__Bacteria;p__Chloroflexota;c__Dehalococcoidia;o__GIF9;f__UBA5629;g__UBA1162	41	40	0
d__Archaea;p__Thermoplasmatota;c__UBA186;o__UBA287;f__UBA287	24	48	0	24		d__Bacteria;p__Thermotogota;c__Thermotogae;o__Petrotogales;f__Kosmotogaceae;__	38	40	0
d__Bacteria;p__Firmicutes_A;c__Clostridia_258483;o__Peptostreptococcales;f__Peptostreptococcaceae_256921	32	10	27	23		d__Bacteria;p__Chloroflexota;c__Anaerolineae;o__JACIWP01;f__JACIWP01;g__JACIWP01	39	36	2
d__Bacteria;p__Actinobacteriota;c__Coriobacteriia;o__OPB41;f__PHET01	42	26	0	22.6667		d__Bacteria;p__Fusobacteriota;c__Fusobacteriia;o__Fusobacteriales_993521;f__Fusobacteriaceae_993521;g__Cetobacterium_A	26	61	0
d__Bacteria;p__Desulfobacterota_G_459546;c__Desulfuromonadia;o__Desulfuromonadales;f__Geoalkalibacteraceae	30	38	0	22.6667		d__Bacteria;p__Firmicutes_D;c__Bacilli;o__Staphylococcales;f__Gemellaceae;g__Gemella	38	39	0
d__Bacteria;p__Thermotogota;c__Thermotogae;o__Thermotogales;f__DSM-5069	29	35	0	21.3333		d__Bacteria;p__Actinobacteriota;c__Coriobacteriia;o__OPB41;f__PHET01;g__DSSC01	42	26	0
d__Bacteria;p__Proteobacteria;c__Gammaproteobacteria;o__Tenderiales;f__Tenderiaceae	0	0	60	20		d__Bacteria;p__Desulfobacterota_G_459546;c__Desulfuromonadia;o__Desulfuromonadales;f__Geoalkalibacteraceae;g__Geoalkalibacter_A	30	38	0
d__Bacteria;p__Firmicutes_A;c__Clostridia_258483;o__Clostridiales;f__Clostridiaceae_222000	22	22	13	19		d__Bacteria;p__Firmicutes_A;c__Clostridia_258483;o__TANB77;f__CAG-508;g__CAG-273	14	54	0
d__Bacteria;p__Proteobacteria;c__Gammaproteobacteria;o__Xanthomonadales_616009;f__Xanthomonadaceae_616009	4	9	43	18.6667		d__Bacteria;p__Firmicutes_A;c__Clostridia_258483;o__Lachnospirales;f__Lachnospiraceae;g__Oribacterium	0	77	0
d__Bacteria;p__Firmicutes_A;c__Clostridia_258483;o__Acetivibrionales;__	24	26	0	16.6667		d__Bacteria;p__Proteobacteria;c__Gammaproteobacteria;o__Enterobacterales_A_737866;f__Aeromonadaceae;g__Aeromonas	35	86	0
d__Bacteria;p__Firmicutes_D;c__Bacilli;o__Tepidibacillales;f__Tepidibacillaceae	25	25	0	16.6667		d__Bacteria;p__Bacteroidota;c__Bacteroidia;o__Bacteroidales;f__Tannerellaceae;g__Parabacteroides_B_862066	0	0	98
d__Bacteria;p__Campylobacterota;c__Campylobacteria;o__Campylobacterales;f__Sulfurimonadaceae	0	0	49	16.3333		d__Bacteria;p__Chloroflexota;c__Anaerolineae;o__Anaerolineales;f__Anaerolineaceae_409200;g__Brevefilum	40	62	0
d__Bacteria;p__Proteobacteria;c__Gammaproteobacteria;o__SZUA-229;f__SZUA-229	0	0	49	16.3333		d__Bacteria;p__Actinobacteriota;c__Actinomycetia;o__Actinomycetales;f__Actinomycetaceae;g__Pauljensenia	32	170	0
d__Bacteria;p__Patescibacteria;c__Saccharimonadia;o__Saccharimonadales;f__Nanosynbacteraceae	24	23	0	15.6667		d__Bacteria;p__Marinisomatota;c__UBA2242;o__UBA2242;f__UBA2242;g__0-14-0-20-45-22	46	16	0
d__Bacteria;p__Acidobacteriota;c__Aminicenantia;o__Aminicenantales;f__Saccharicenantaceae	15	27	5	15.6667		d__Bacteria;p__Proteobacteria;c__Gammaproteobacteria;o__Tenderiales;f__Tenderiaceae;g__Tenderia	0	0	60
d__Bacteria;p__Chloroflexota;c__Anaerolineae;o__B4-G1;f__SLSP01	22	23	0	15		d__Bacteria;p__Firmicutes_D;c__Bacilli;o__Lactobacillales;f__Aerococcaceae;g__Granulicatella	61	59	0
d__Bacteria;p__Desulfobacterota_G_459544;c__Syntrophorhabdia;o__Syntrophorhabdales;f__Syntrophorhabdaceae	20	24	0	14.6667		d__Bacteria;p__Firmicutes_D;c__Bacilli;o__Erysipelotrichales;f__Erysipelotrichaceae;g__Bulleidia	16	42	0
d__Bacteria;p__Firmicutes_C;c__Negativicutes;o__Veillonellales;f__Megasphaeraceae	26	18	0	14.6667		d__Bacteria;p__Firmicutes_D;c__Bacilli;o__Erysipelotrichales;f__Erysipelotrichaceae;g__Erysipelothrix	18	49	0
d__Archaea;p__Methanobacteriota_A_1229;c__Methanobacteria;o__Methanobacteriales;f__Methanobacteriaceae	21	22	0	14.3333		d__Archaea;p__Thermoplasmatota;c__UBA186;o__UBA287;f__UBA287;g__UBA287	24	48	0
d__Bacteria;p__Atribacterota;c__Atribacteria;o__Atribacterales;f__Atribacteraceae	22	19	0	13.6667		d__Bacteria;p__Synergistota;c__Synergistia;o__Synergistales;f__Acetomicrobiaceae;g__	52	43	0
d__Bacteria;p__Desulfobacterota_I;c__Desulfobacteria;o__Desulfobacterales;f__SG8-13	0	0	40	13.3333		d__Bacteria;p__Firmicutes_A;c__Clostridia_258483;o__Acetivibrionales;__;__	24	26	0
d__Bacteria;p__Actinobacteriota;c__Thermoleophilia;o__UBA2241;f__UBA2241	16	23	0	13		d__Bacteria;p__Patescibacteria;c__Saccharimonadia;o__Saccharimonadales;f__Nanosynbacteraceae;g__Nanosynbacter	24	23	0
d__Bacteria;p__Firmicutes_D;c__Bacilli;o__Erysipelotrichales;f__Coprobacillaceae	0	0	38	12.6667		d__Bacteria;p__Firmicutes_D;c__Bacilli;__;__;__	35	39	2
d__Bacteria;p__Desulfobacterota_I;c__Syntrophobacteria;o__Syntrophobacterales;__	0	27	10	12.3333		d__Bacteria;p__Bacteroidota;c__Bacteroidia;__;__;__	30	31	37
Unassigned;__;__;__;__	0	2	34	12		d__Bacteria;p__Proteobacteria;c__Gammaproteobacteria;o__Pseudomonadales_660879;f__Moraxellaceae;__	17	52	12
d__Bacteria;p__Patescibacteria;c__JAEDAM01;o__Absconditabacterales;f__X112	12	23	0	11.6667		d__Bacteria;p__Proteobacteria;c__Alphaproteobacteria;o__Rhizobiales_A_501396;f__Rhizobiaceae_A_499470;g__Mesorhizobium_F_498388	12	18	16
d__Bacteria;p__Actinobacteriota;c__Actinomycetia;o__Mycobacteriales;f__Pseudonocardiaceae	6	29	0	11.6667		d__Bacteria;p__Firmicutes_A;c__Clostridia_258483;o__Peptostreptococcales;f__Anaerovoracaceae;__	15	30	52
d__Bacteria;p__Proteobacteria;c__Alphaproteobacteria;o__Caulobacterales;f__Caulobacteraceae	6	17	12	11.6667		d__Archaea;p__Methanobacteriota_A_1229;c__Methanobacteria;o__Methanobacteriales;f__Methanobacteriaceae;__	21	22	0
d__Bacteria;p__Actinobacteriota;c__Actinomycetia;o__Actinomycetales;f__Bifidobacteriaceae	0	0	33	11		d__Bacteria;p__Thermotogota;c__Thermotogae;o__Petrotogales;f__Kosmotogaceae;g__Kosmotoga_B	20	21	0
d__Bacteria;p__Desulfobacterota_I;c__DSM-4660;o__Desulfatiglandales;f__Desulfatiglandaceae	19	7	7	11		d__Bacteria;p__Firmicutes_A;c__Clostridia_258483;o__Lachnospirales;f__Lachnospiraceae;g__Enterocloster	0	0	41
d__Bacteria;p__Desulfobacterota_I;c__Syntrophobacteria;o__Syntrophobacterales;f__DSM-9756	24	0	8	10.6667		d__Bacteria;p__Desulfobacterota_I;c__Desulfobacteria;o__Desulfobacterales;f__SG8-13;g__SG8-13	0	0	40
d__Bacteria;p__Firmicutes_D;c__Bacilli;o__Bacillales_A;f__Planococcaceae	15	13	4	10.6667		d__Bacteria;p__Actinobacteriota;c__Thermoleophilia;o__UBA2241;f__UBA2241;g__PALSA-647	16	23	0
d__Bacteria;p__Desulfobacterota_I;c__Desulfovibrionia;o__Desulfovibrionales;f__Desulfovibrionaceae	0	0	31	10.3333		d__Bacteria;p__Thermotogota;c__Thermotogae;o__Thermotogales;f__DSM-5069;g__Pseudothermotoga_B	18	20	0
d__Bacteria;p__WOR-3;c__Hydrothermia;o__UBA1063;f__UBA1063	16	15	0	10.3333		d__Bacteria;p__Firmicutes_D;c__Bacilli;o__Erysipelotrichales;f__Coprobacillaceae;g__Erysipelatoclostridium	0	0	38
d__Bacteria;p__Desulfobacterota_I;c__Desulfobacteria;__;__	14	6	11	10.3333		d__Bacteria;p__Firmicutes_A;c__Clostridia_258483;o__Peptostreptococcales;f__Peptostreptococcaceae_256921;g__Peptostreptococcus	32	5	0
d__Bacteria;p__Bacteroidota;c__Bacteroidia;o__Bacteroidales;f__Barnesiellaceae	0	0	29	9.66667		d__Bacteria;p__Firmicutes_A;c__Clostridia_258483;o__Clostridiales;f__Clostridiaceae_222000;__	18	8	11
d__Bacteria;p__Bacteroidota;c__Bacteroidia;o__Flavobacteriales_877923;f__Flavobacteriaceae	3	7	19	9.66667		d__Bacteria;p__Desulfobacterota_I;c__Syntrophobacteria;o__Syntrophobacterales;__;__	0	27	10
d__Bacteria;p__Actinobacteriota;c__Acidimicrobiia_402965;o__UBA5794;f__UBA5794	0	0	28	9.33333		d__Bacteria;p__Proteobacteria;c__Gammaproteobacteria;o__Pseudomonadales_660879;f__Moraxellaceae;g__Moraxella_C_651924	0	39	0
d__Bacteria;p__Actinobacteriota;c__Actinomycetia;__;__	18	10	0	9.33333		d__Bacteria;p__Patescibacteria;c__JAEDAM01;o__Absconditabacterales;f__X112;g__HOT-345	12	23	0
d__Bacteria;p__Desulfobacterota_I;c__Desulfobulbia;o__Desulfobulbales;__	0	17	10	9		d__Bacteria;p__Desulfobacterota_G_459544;c__Syntrophorhabdia;o__Syntrophorhabdales;f__Syntrophorhabdaceae;g__Syntrophorhabdus	20	24	0
d__Bacteria;p__Spirochaetota;c__Spirochaetia;o__Treponematales;f__Treponemataceae	0	26	0	8.66667		d__Bacteria;p__Proteobacteria;c__Alphaproteobacteria;o__Rhodobacterales;f__Rhodobacteraceae;__	2	0	121
d__Bacteria;p__Patescibacteria;c__ABY1;o__UBA2591;f__UBA6264	8	17	0	8.33333		d__Bacteria;p__Fusobacteriota;c__Fusobacteriia;o__Fusobacteriales_993777;f__Leptotrichiaceae;__	16	33	0
d__Bacteria;p__Desulfobacterota_I;c__Desulfobulbia;o__Desulfobulbales;f__Desulfocapsaceae	0	2	23	8.33333		d__Bacteria;p__Desulfobacterota_I;c__Syntrophobacteria;o__Syntrophobacterales;f__DSM-9756;g__Desulfoglaeba	24	0	8
d__Bacteria;p__Proteobacteria;c__Gammaproteobacteria;o__Xanthomonadales_616050;f__SZUA-36	0	0	24	8		d__Bacteria;p__Acidobacteriota;c__Aminicenantia;o__Aminicenantales;f__Saccharicenantaceae;g__Saccharicenans	15	27	5
d__Bacteria;p__Proteobacteria;c__Gammaproteobacteria;o__Methylococcales;f__Methylomonadaceae	0	0	24	8		d__Bacteria;p__Cyanobacteria;c__Cyanobacteriia;o__Cyanobacteriales;f__Coleofasciculaceae_23353;g__SIO2C1	0	0	86
d__Bacteria;p__Firmicutes_D;c__Bacilli;o__Bacillales_B_306089;f__Anoxybacillaceae	16	8	0	8		d__Bacteria;p__Desulfobacterota_I;c__Desulfovibrionia;o__Desulfovibrionales;f__Desulfovibrionaceae;g__Bilophila	0	0	31
d__Bacteria;p__Actinobacteriota;c__Actinomycetia;o__Actinomycetales;__	0	23	0	7.66667		d__Bacteria;p__Chloroflexota;c__Anaerolineae;o__Anaerolineales;f__Anaerolineaceae_409200;g__	17	31	0
d__Bacteria;p__Chloroflexota;c__Anaerolineae;__;__	15	7	0	7.33333		d__Bacteria;p__Firmicutes_A;c__Clostridia_258483;o__Oscillospirales;f__Oscillospiraceae_88309;g__Dysosmobacter	0	0	30
d__Bacteria;p__Myxococcota_A_473307;c__UBA9160;o__UBA9160;__	0	0	21	7		d__Bacteria;p__Chloroflexota;c__Anaerolineae;o__Anaerolineales;f__Anaerolineaceae_409200;__	10	22	0
d__Bacteria;p__Firmicutes_A;c__Clostridia_258483;o__Oscillospirales;f__Acutalibacteraceae	0	0	20	6.66667		d__Bacteria;p__Actinobacteriota;c__Actinomycetia;o__Mycobacteriales;f__Pseudonocardiaceae;g__Actinoalloteichus	6	23	0
d__Bacteria;p__Proteobacteria;c__Gammaproteobacteria;o__Burkholderiales_595427;f__Burkholderiaceae_A_595427	0	0	20	6.66667		d__Bacteria;p__Bacteroidota;c__Bacteroidia;o__Bacteroidales;f__Barnesiellaceae;g__Barnesiella	0	0	29
d__Archaea;p__Halobacteriota;c__Syntropharchaeia;o__ANME-1;f__ANME-1	19	0	0	6.33333		d__Bacteria;p__Firmicutes_D;c__Bacilli;o__Bacillales_A;f__Planococcaceae;g__Ureibacillus	15	13	4
d__Bacteria;p__Firmicutes_A;c__Clostridia_258483;__;__	2	3	14	6.33333		d__Bacteria;p__Firmicutes_A;c__Clostridia_258483;o__TANB77;f__CAG-508;__	13	14	0
d__Bacteria;p__Proteobacteria;c__Gammaproteobacteria;o__Burkholderiales_595422;f__Burkholderiaceae_A_595422	4	8	7	6.33333		d__Bacteria;p__Desulfobacterota_I;c__Desulfobulbia;o__Desulfobulbales;__;__	0	17	10
d__Bacteria;p__Firmicutes_D;c__Bacilli;o__Bacillales_B_310392;f__Bacillaceae_G_310392	0	0	18	6		d__Bacteria;p__Firmicutes_A;c__Clostridia_258483;o__Peptostreptococcales;f__Peptostreptococcaceae_256921;g__Intestinibacter	0	0	27
d__Bacteria;p__Marinisomatota;c__AB16;o__AB16;f__46-47	9	8	0	5.66667		d__Bacteria;p__Firmicutes_C;c__Negativicutes;o__Veillonellales;f__Megasphaeraceae;g__Anaeroglobus	26	18	0
d__Bacteria;p__Firmicutes_C;c__Negativicutes;o__Selenomonadales;f__Selenomonadaceae_42771	0	16	0	5.33333		d__Bacteria;p__Thermotogota;c__Thermotogae;o__Thermotogales;f__DSM-5069;g__Pseudothermotoga_A	11	15	0
d__Bacteria;p__Myxococcota_A_473307;c__Polyangia_463783;o__Polyangiales;f__Polyangiaceae	0	0	16	5.33333		d__Bacteria;p__Campylobacterota;c__Campylobacteria;o__Campylobacterales;f__Sulfurimonadaceae;g__Sulfurimonas	0	0	43
d__Bacteria;p__Bacteroidota;c__Bacteroidia;o__Cytophagales;f__Cyclobacteriaceae_902343	0	0	16	5.33333		d__Bacteria;p__Firmicutes_A;c__Clostridia_258483;o__Lachnospirales;f__Lachnospiraceae;g__Butyribacter	0	0	26
d__Bacteria;p__Hydrogenedentota;c__Hydrogenedentia;o__Hydrogenedentiales;__	6	9	0	5		d__Bacteria;p__WOR-3;c__Hydrothermia;o__UBA1063;f__UBA1063;g__UBA1063	16	15	0
d__Bacteria;p__Firmicutes_C;c__Negativicutes;o__Veillonellales;f__Dialisteraceae	15	0	0	5		d__Bacteria;p__Bacteroidota;c__Bacteroidia;o__Bacteroidales;f__Porphyromonadaceae;g__Porphyromonas_A_859424	25	0	0
d__Bacteria;p__Firmicutes_D;c__Bacilli;o__Staphylococcales;f__Staphylococcaceae	6	9	0	5		d__Bacteria;p__Firmicutes_D;c__Bacilli;o__Tepidibacillales;f__Tepidibacillaceae;g__Calculibacillus	25	25	0
d__Bacteria;p__Bacteroidota;c__Bacteroidia;o__Flavobacteriales_877923;f__Weeksellaceae	0	15	0	5		d__Bacteria;p__Patescibacteria;c__ABY1;o__UBA2591;f__UBA6264;g__MWDC01	8	17	0
d__Bacteria;p__Patescibacteria;c__Saccharimonadia;o__Saccharimonadales;f__Nanosyncoccaceae	0	14	0	4.66667		d__Bacteria;p__Fusobacteriota;c__Fusobacteriia;o__Fusobacteriales_993521;f__Fusobacteriaceae_993521;g__Fusobacterium_A	0	7	25
d__Bacteria;p__Firmicutes_A;c__Clostridia_258483;o__Christensenellales;f__Christensenellaceae	0	0	14	4.66667		d__Bacteria;p__Proteobacteria;c__Alphaproteobacteria;o__Sphingomonadales;f__Sphingomonadaceae;__	23	28	61
d__Bacteria;p__Dependentiae;c__Babeliae;o__Babeliales;__	0	0	14	4.66667		d__Bacteria;p__Actinobacteriota;c__Actinomycetia;o__Actinomycetales;f__Bifidobacteriaceae;g__Bifidobacterium_388775	0	0	33
d__Bacteria;p__Firmicutes_B_370539;c__Desulfitobacteriia;o__Desulfitobacteriales;f__Desulfitobacteriaceae	9	4	0	4.33333		d__Bacteria;p__Firmicutes_A;c__Clostridia_258483;o__Lachnospirales;f__Lachnospiraceae;g__Hungatella_A_128155	0	0	24
d__Bacteria;p__Cyanobacteria;c__Cyanobacteriia;o__PCC-6307;f__Cyanobiaceae	0	0	13	4.33333		d__Bacteria;p__Proteobacteria;c__Gammaproteobacteria;o__Burkholderiales_597432;f__Rhodocyclaceae;g__Azonexus_595956	0	0	24
d__Bacteria;p__Bacteroidota;c__Bacteroidia;o__Bacteroidales;f__Tenuifilaceae	8	5	0	4.33333		d__Bacteria;p__Desulfobacterota_I;c__DSM-4660;o__Desulfatiglandales;f__Desulfatiglandaceae;__	16	7	0
d__Bacteria;p__Patescibacteria;c__Paceibacteria;__;__	12	0	0	4		d__Bacteria;p__Actinobacteriota;c__Actinomycetia;o__Actinomycetales;__;__	0	23	0
d__Bacteria;p__Firmicutes_B_370539;c__Moorellia_370064;o__Moorellales;f__Moorellaceae	12	0	0	4		d__Bacteria;p__Atribacterota;c__Atribacteria;o__Atribacterales;f__Atribacteraceae;g__Atribacter	22	19	0
d__Bacteria;p__Proteobacteria;c__Gammaproteobacteria;o__Enterobacterales_A_737866;f__Alteromonadaceae_665222	0	12	0	4		d__Bacteria;p__Proteobacteria;c__Alphaproteobacteria;o__Rhodobacterales;f__Rhodobacteraceae;g__Paracoccus	12	22	0
d__Bacteria;p__Patescibacteria;c__Saccharimonadia;o__Saccharimonadales;f__UBA1547	0	0	12	4		d__Bacteria;p__Proteobacteria;c__Alphaproteobacteria;o__Caulobacterales;f__Caulobacteraceae;__	6	12	12
d__Archaea;__;__;__;__	12	0	0	4		d__Bacteria;p__Proteobacteria;c__Gammaproteobacteria;o__SZUA-229;f__SZUA-229;g__GCA-2746365	0	0	49
d__Bacteria;p__Bdellovibrionota_E;c__Bdellovibrionia_A_473294;o__Bdellovibrionales;f__Bdellovibrionaceae	0	0	12	4		d__Bacteria;p__Proteobacteria;c__Gammaproteobacteria;o__Burkholderiales_597432;f__Rhodocyclaceae;__	0	0	39
d__Bacteria;p__Actinobacteriota;c__Humimicrobiia;o__Humimicrobiales;f__Humimicrobiaceae	6	6	0	4		d__Bacteria;p__Desulfobacterota_I;c__Desulfobacteria;__;__;__	14	6	11
d__Bacteria;p__Actinobacteriota;__;__;__	0	12	0	4		d__Bacteria;p__Proteobacteria;c__Gammaproteobacteria;o__Enterobacterales_A_737866;f__Enterobacteriaceae_A;__	0	20	30
d__Archaea;p__Halobacteriota;c__Methanomicrobia;o__Methanomicrobiales;__	11	0	0	3.66667		d__Bacteria;p__Firmicutes_A;c__Clostridia_258483;o__Oscillospirales;f__Acutalibacteraceae;g__UMGS1071	0	0	20
d__Bacteria;p__Proteobacteria;c__Alphaproteobacteria;o__Azospirillales_507929;f__Azospirillaceae_507917	4	0	7	3.66667		d__Bacteria;p__Chloroflexota;c__Dehalococcoidia;o__GIF9;f__AB-539-J10;g__	0	19	0
d__Bacteria;p__Chloroflexota;c__Anaerolineae;o__DRVO01;f__DRVO01	6	5	0	3.66667		d__Bacteria;p__Proteobacteria;c__Gammaproteobacteria;o__Xanthomonadales_616050;f__SZUA-36;g__SZUA-36	0	0	19
d__Bacteria;p__Firmicutes_A;c__Clostridia_258483;o__Tissierellales;f__Tepidimicrobiaceae	0	11	0	3.66667		d__Bacteria;p__Firmicutes_A;c__Clostridia_258483;o__Peptostreptococcales;f__Filifactoraceae_235894;g__Acetoanaerobium	0	0	19
d__Bacteria;p__Myxococcota_A_473307;c__Polyangia_463783;o__Haliangiales_463188;f__Haliangiaceae_463188	0	0	11	3.66667		d__Bacteria;p__Chloroflexota;c__Anaerolineae;o__B4-G1;f__SLSP01;g__PWVB01	20	23	0
d__Bacteria;p__Bacteroidota;c__Bacteroidia;o__Bacteroidales;f__Dysgonomonadaceae	7	4	0	3.66667		d__Bacteria;p__Spirochaetota;c__Spirochaetia;o__Treponematales;f__Treponemataceae;g__Treponema_B_986142	0	18	0
d__Bacteria;p__Patescibacteria;c__Saccharimonadia;o__Saccharimonadales;__	10	0	0	3.33333		d__Bacteria;p__Proteobacteria;c__Alphaproteobacteria;o__Rhodobacterales;f__Rhodobacteraceae;g__Litoreibacter	0	18	0
d__Bacteria;p__Proteobacteria;c__Gammaproteobacteria;o__UBA1113;f__UBA1113	2	0	8	3.33333		d__Bacteria;p__Firmicutes_D;c__Bacilli;o__Bacillales_B_310392;f__Bacillaceae_G_310392;g__Bacillus_A	0	0	18
d__Bacteria;p__Firmicutes_D;c__Bacilli;o__Bacillales_D_310495;f__Amphibacillaceae	0	10	0	3.33333		d__Bacteria;p__Firmicutes_A;c__Clostridia_258483;o__Peptostreptococcales;f__Filifactoraceae_235894;g__Peptoanaerobacter	0	29	0
d__Bacteria;p__Desulfobacterota_G_459546;c__Desulfuromonadia;o__Desulfuromonadales;f__Geopsychrobacteraceae	0	0	10	3.33333		d__Bacteria;p__Proteobacteria;c__Gammaproteobacteria;o__Burkholderiales_595427;f__Burkholderiaceae_A_595427;g__Mesosutterella	0	0	17
d__Bacteria;p__Myxococcota_A_473307;c__UBA9160;o__UBA9160;f__UBA4427	0	0	10	3.33333		d__Bacteria;p__Proteobacteria;c__Gammaproteobacteria;o__Methylococcales;f__Methylomonadaceae;__	0	0	17
d__Bacteria;p__Proteobacteria;c__Gammaproteobacteria;o__Steroidobacterales;f__Steroidobacteraceae	0	0	10	3.33333		d__Bacteria;p__Firmicutes_A;c__Clostridia_258483;o__Oscillospirales;f__Oscillospiraceae_88309;__	8	0	23
d__Bacteria;p__Chloroflexota;c__Anaerolineae;o__UBA1429;f__UBA1429	9	0	0	3		d__Bacteria;p__Proteobacteria;c__Gammaproteobacteria;o__Burkholderiales_592522;f__Burkholderiaceae_A_592522;g__Hydrogenophaga_590439	0	0	32
d__Bacteria;p__Proteobacteria;c__Gammaproteobacteria;o__Pseudomonadales_639862;f__Halomonadaceae_639862	0	3	6	3		d__Bacteria;p__Firmicutes_D;c__Bacilli;o__Bacillales_B_306089;f__Anoxybacillaceae;__	16	0	0
d__Bacteria;p__Proteobacteria;c__Gammaproteobacteria;o__Burkholderiales_597441;f__Chitinibacteraceae	0	0	9	3		d__Bacteria;p__Actinobacteriota;c__Actinomycetia;o__Actinomycetales;f__Actinomycetaceae;g__Actinomyces	0	18	7
d__Bacteria;p__Desulfobacterota_G_459546;c__Desulfuromonadia;o__Desulfuromonadales;f__WTL	0	0	9	3		d__Bacteria;p__Firmicutes_C;c__Negativicutes;o__Selenomonadales;f__Selenomonadaceae_42771;g__Centipeda	0	16	0
d__Bacteria;p__Proteobacteria;c__Gammaproteobacteria;o__Chromatiales_602961;f__Sedimenticolaceae	0	0	9	3		d__Bacteria;p__Myxococcota_A_473307;c__Polyangia_463783;o__Polyangiales;f__Polyangiaceae;__	0	0	16
d__Bacteria;p__Firmicutes_D;c__Bacilli;o__Lactobacillales;f__Lactobacillaceae	2	7	0	3		d__Bacteria;p__Bacteroidota;c__Bacteroidia;o__Cytophagales;f__Cyclobacteriaceae_902343;g__JAAUQL01	0	0	16
d__Bacteria;p__Spirochaetota;c__Spirochaetia;__;__	4	4	0	2.66667		d__Bacteria;p__Hydrogenedentota;c__Hydrogenedentia;o__Hydrogenedentiales;__;__	6	9	0
d__Bacteria;p__Patescibacteria;__;__;__	0	8	0	2.66667		d__Bacteria;p__Firmicutes_C;c__Negativicutes;o__Veillonellales;f__Dialisteraceae;g__Dialister	15	0	0
d__Bacteria;p__Proteobacteria;c__Alphaproteobacteria;o__Rhizobiales_A_504705;f__Beijerinckiaceae	0	0	8	2.66667		Unassigned;__;__;__;__;__	0	2	34
d__Bacteria;p__Proteobacteria;c__Alphaproteobacteria;o__UBA8366;f__GCA-2717185	0	0	8	2.66667		d__Bacteria;p__Firmicutes_A;c__Clostridia_258483;o__Lachnospirales;f__Lachnospiraceae;g__Agathobacter_164117	0	0	15
d__Bacteria;p__Proteobacteria;c__Gammaproteobacteria;o__Burkholderiales_597441;f__Nitrosomonadaceae	0	0	8	2.66667		d__Archaea;p__Halobacteriota;c__Syntropharchaeia;o__ANME-1;f__ANME-1;g__QENH01	14	0	0
d__Bacteria;p__Planctomycetota;c__Planctomycetia;o__Pirellulales;f__UBA7805	0	0	8	2.66667		d__Bacteria;p__Thermotogota;c__Thermotogae;o__Petrotogales;f__Kosmotogaceae;g__Mesotoga	14	14	0
d__Bacteria;p__Patescibacteria;c__WWE3;o__UBA101185;f__UBA10185	3	5	0	2.66667		d__Bacteria;p__Patescibacteria;c__Saccharimonadia;o__Saccharimonadales;f__Nanosyncoccaceae;g__Nanosyncoccus	0	14	0
d__Bacteria;p__Chloroflexota;c__Dehalococcoidia;o__Dehalococcoidales;f__	3	4	0	2.33333		d__Bacteria;p__Firmicutes_A;c__Clostridia_258483;o__Christensenellales;f__Christensenellaceae;g__	0	0	14
d__Bacteria;p__Atribacterota;c__Atribacteria;o__Atribacterales;__	0	7	0	2.33333		d__Bacteria;p__Dependentiae;c__Babeliae;o__Babeliales;__;__	0	0	14
d__Bacteria;p__Firmicutes_A;c__Clostridia_258483;o__Eubacteriales_258471;f__Eubacteriaceae_258449	0	0	7	2.33333		d__Bacteria;p__Firmicutes_A;c__Clostridia_258483;__;__;__	2	3	14
d__Bacteria;p__Krumholzibacteriota;c__Krumholzibacteria;o__LZORAL124-64-63;f__LZORAL124-64-63	0	0	7	2.33333		d__Bacteria;p__Myxococcota_A_473307;c__UBA9160;o__UBA9160;__;__	0	0	21
d__Bacteria;p__Patescibacteria;c__Paceibacteria;o__Moranbacterales;f__GWC2-37-73	0	0	7	2.33333		d__Bacteria;p__Firmicutes_B_370539;c__Desulfitobacteriia;o__Desulfitobacteriales;f__Desulfitobacteriaceae;g__CEB3	9	4	0
d__Bacteria;p__Planctomycetota;c__Planctomycetia;o__Pirellulales;f__Thermoguttaceae	0	0	7	2.33333		d__Bacteria;p__Proteobacteria;c__Gammaproteobacteria;o__Xanthomonadales_616009;f__Xanthomonadaceae_616009;__	4	9	18
d__Bacteria;p__Desulfobacterota_I;c__Desulfobacteria;o__Desulfobacterales;f__Desulfobacteraceae_459419	0	0	7	2.33333		d__Bacteria;p__Actinobacteriota;c__Acidimicrobiia_402965;o__UBA5794;f__UBA5794;g__SZUA-442	0	0	28
d__Bacteria;p__Desulfobacterota_G_459546;c__Desulfuromonadia;o__Geobacterales;f__Pseudopelobacteraceae	0	0	7	2.33333		d__Bacteria;p__Cyanobacteria;c__Cyanobacteriia;o__PCC-6307;f__Cyanobiaceae;__	0	0	13
d__Bacteria;p__Bacteroidota;c__Bacteroidia;o__Bacteroidales;__	0	0	7	2.33333		d__Bacteria;p__Proteobacteria;c__Gammaproteobacteria;o__Xanthomonadales_616009;f__Xanthomonadaceae_616009;g__Arenimonas_613591	0	0	13
d__Bacteria;p__Proteobacteria;c__Alphaproteobacteria;o__Rhizobiales_A_504723;f__Aestuariivirgaceae	0	0	7	2.33333		d__Bacteria;p__Firmicutes_A;c__Clostridia_258483;o__Oscillospirales;f__Butyricicoccaceae;__	0	0	13
d__Bacteria;p__Proteobacteria;c__Gammaproteobacteria;o__UBA4486;f__UBA4486	0	0	7	2.33333		d__Bacteria;p__Actinobacteriota;c__Actinomycetia;o__Mycobacteriales;f__Mycobacteriaceae;g__Lawsonella	0	0	13
d__Bacteria;p__Proteobacteria;c__Gammaproteobacteria;o__Legionellales_A;f__Legionellaceae_A	0	0	7	2.33333		d__Bacteria;p__Firmicutes_A;c__Clostridia_258483;o__Lachnospirales;f__Lachnospiraceae;g__Anaerostipes	0	0	13
d__Archaea;p__Thermoplasmatota;__;__;__	6	0	0	2		d__Bacteria;p__Patescibacteria;c__Paceibacteria;__;__;__	12	0	0
d__Bacteria;p__Firmicutes_A;c__Clostridia_258483;o__Oscillospirales;__	0	6	0	2		d__Bacteria;p__Actinobacteriota;c__Actinomycetia;__;__;__	18	10	0
d__Bacteria;p__Verrucomicrobiota;c__Verrucomicrobiae;__;__	0	0	6	2		d__Bacteria;p__Firmicutes_B_370539;c__Moorellia_370064;o__Moorellales;f__Moorellaceae;g__Moorella	12	0	0
d__Bacteria;p__Bdellovibrionota_E;c__Oligoflexia;o__Silvanigrellales;f__Silvanigrellaceae	0	0	6	2		d__Bacteria;p__Proteobacteria;c__Gammaproteobacteria;o__Burkholderiales_595422;f__Burkholderiaceae_A_595422;__	4	8	7
d__Bacteria;p__Bacteroidota;c__Bacteroidia;o__Bacteroidales;f__Muribaculaceae	0	0	6	2		d__Bacteria;p__Proteobacteria;c__Alphaproteobacteria;o__Rhodobacterales;f__Rhodobacteraceae;g__Ruegeria_B_490092	0	12	0
d__Bacteria;p__Proteobacteria;c__Alphaproteobacteria;o__Rhizobiales_A_504705;f__Xanthobacteraceae_503485	0	0	6	2		d__Bacteria;p__Proteobacteria;c__Gammaproteobacteria;o__Enterobacterales_A_737866;f__Alteromonadaceae_665222;g__Pararheinheimera	0	12	0
d__Bacteria;p__Acidobacteriota;c__Acidobacteriae;o__Bryobacterales;f__Bryobacteraceae	0	0	6	2		d__Bacteria;p__Patescibacteria;c__Saccharimonadia;o__Saccharimonadales;f__UBA1547;g__2011-GWC2-44-17	0	0	12
d__Bacteria;p__Proteobacteria;__;__;__	2	4	0	2		d__Bacteria;p__Proteobacteria;c__Alphaproteobacteria;o__Sphingomonadales;f__Sphingomonadaceae;g__Sandarakinorhabdus	0	0	12
d__Bacteria;p__Patescibacteria;c__Dojkabacteria;o__SC72;f__SC72	6	0	0	2		d__Bacteria;p__Proteobacteria;c__Gammaproteobacteria;o__Burkholderiales_597432;f__Rhodocyclaceae;g__Azospira_A	0	0	12
d__Archaea;p__Thermoplasmatota;c__Thermoplasmata_1773;o__Methanomassiliicoccales;f__Methanomethylophilaceae	5	0	0	1.66667		d__Bacteria;p__Proteobacteria;c__Gammaproteobacteria;o__Burkholderiales_592522;f__Burkholderiaceae_A_592522;g__Acidovorax_A	0	0	12
d__Bacteria;p__Acidobacteriota;c__Aminicenantia;o__Aminicenantales;f__Aminicenantaceae	0	5	0	1.66667		d__Archaea;p__Halobacteriota;c__Methanomicrobia;o__Methanomicrobiales;__;__	11	0	0
d__Bacteria;p__Acidobacteriota;c__Acidobacteriae;o__Acidoferrales;f__UBA7541	0	0	5	1.66667		d__Bacteria;p__Proteobacteria;c__Alphaproteobacteria;o__Azospirillales_507929;f__Azospirillaceae_507917;__	4	0	7
d__Bacteria;p__Actinobacteriota;c__Acidimicrobiia_401430;o__Acidimicrobiales;f__Ilumatobacteraceae	0	0	5	1.66667		d__Bacteria;p__Chloroflexota;c__Anaerolineae;o__DRVO01;f__DRVO01;g__JAAYAV01	6	5	0
d__Bacteria;p__Campylobacterota;c__Campylobacteria;o__Campylobacterales;f__Sulfurospirillaceae	0	0	5	1.66667		d__Bacteria;p__Chloroflexota;c__Anaerolineae;__;__;__	15	7	0
d__Bacteria;p__Proteobacteria;c__Gammaproteobacteria;o__AKS1;f__AKS1	0	0	5	1.66667		d__Bacteria;p__Firmicutes_A;c__Clostridia_258483;o__Tissierellales;f__Tepidimicrobiaceae;g__Tepidimicrobium	0	11	0
d__Bacteria;p__Proteobacteria;c__Gammaproteobacteria;o__Coxiellales;f__Coxiellaceae	0	0	5	1.66667		d__Bacteria;p__Proteobacteria;c__Alphaproteobacteria;o__Sphingomonadales;f__Sphingomonadaceae;g__Sphingomonas_L_486704	0	17	0
d__Bacteria;p__Firmicutes_A;c__Clostridia_258483;o__Lachnospirales;f__Cellulosilyticaceae	4	0	0	1.33333		d__Bacteria;p__Myxococcota_A_473307;c__Polyangia_463783;o__Haliangiales_463188;f__Haliangiaceae_463188;g__Haliangium_463188	0	0	11
d__Bacteria;p__Actinobacteriota;c__Coriobacteriia;o__OPB41;f__UBA2279	4	0	0	1.33333		d__Bacteria;p__Proteobacteria;c__Gammaproteobacteria;o__Burkholderiales_597432;f__Rhodocyclaceae;g__Thauera_A_597130	0	0	11
d__Archaea;p__Halobacteriota;c__Methanosarcinia;o__Methanosarcinales_A_2632;f__Methanocomedenaceae	4	0	0	1.33333		d__Archaea;__;__;__;__;__	12	0	0
d__Bacteria;p__Firmicutes_B_370525;c__Desulfotomaculia_370525;o__Desulfotomaculales_370525;f__Desulfallaceae	4	0	0	1.33333		d__Bacteria;p__Patescibacteria;c__Saccharimonadia;o__Saccharimonadales;__;__	10	0	0
d__Bacteria;p__Firmicutes_B_370539;c__Peptococcia;o__Peptococcales;f__Peptococcaceae_369362	0	4	0	1.33333		d__Bacteria;p__Firmicutes_A;c__Clostridia_258483;o__Peptostreptococcales;f__Anaerovoracaceae;g__Eubacterium_M	4	6	0
d__Bacteria;p__Eremiobacterota;c__Xenobia;o__Xenobiales;f__	0	4	0	1.33333		d__Bacteria;p__Proteobacteria;c__Gammaproteobacteria;o__UBA1113;f__UBA1113;g__GCA-2707205	2	0	8
d__Bacteria;p__Chloroflexota;c__Anaerolineae;o__Aggregatilineales;f__Aggregatilineaceae	0	4	0	1.33333		d__Bacteria;p__Chloroflexota;c__Anaerolineae;o__Anaerolineales;f__Anaerolineaceae_409200;g__T78	0	10	0
d__Bacteria;p__Firmicutes_A;c__Clostridia_258483;o__Tissierellales;__	0	4	0	1.33333		d__Bacteria;p__Firmicutes_D;c__Bacilli;o__Bacillales_D_310495;f__Amphibacillaceae;g__Oceanobacillus	0	10	0
d__Bacteria;p__Firmicutes_A;c__Clostridia_258483;o__Peptostreptococcales;f__Filifactoraceae_235824	0	4	0	1.33333		d__Bacteria;p__Firmicutes_A;c__Clostridia_258483;o__Lachnospirales;f__Lachnospiraceae;g__UBA3282	0	0	10
d__Bacteria;p__Myxococcota_A_473307;__;__;__	0	0	4	1.33333		d__Bacteria;p__Chloroflexota;c__Anaerolineae;o__UBA1429;f__UBA1429;g__SKLG01	9	0	0
d__Bacteria;p__Planctomycetota;c__UBA1135;o__UBA1135;f__GCA-002686595	0	0	4	1.33333		d__Bacteria;p__Marinisomatota;c__AB16;o__AB16;f__46-47;g__46-47	9	8	0
d__Bacteria;p__Bacteroidota;c__Ignavibacteria;o__Ignavibacteriales;f__Melioribacteraceae	0	0	4	1.33333		d__Bacteria;p__Proteobacteria;c__Gammaproteobacteria;o__Enterobacterales_A_737866;f__Pasteurellaceae;g__Aggregatibacter_736122	0	16	0
d__Bacteria;p__Bacteroidota;c__Bacteroidia;o__Cytophagales;f__Spirosomaceae	0	0	4	1.33333		d__Bacteria;p__Proteobacteria;c__Alphaproteobacteria;o__Rhodobacterales;f__Rhodobacteraceae;g__Roseovarius_489616	0	9	0
d__Bacteria;p__Firmicutes_A;c__Clostridia_258483;o__Tissierellales;f__Sporanaerobacteraceae	0	0	4	1.33333		d__Bacteria;p__Firmicutes_D;c__Bacilli;o__Staphylococcales;f__Staphylococcaceae;g__Staphylococcus	6	9	0
d__Archaea;p__Thermoproteota;c__Bathyarchaeia;o__B26-1;f__	3	0	0	1		d__Bacteria;p__Proteobacteria;c__Gammaproteobacteria;o__Pseudomonadales_639862;f__Halomonadaceae_639862;g__Kushneria	0	3	6
d__Bacteria;p__Patescibacteria;c__Paceibacteria;o__Paceibacterales;f__DG-74-3	3	0	0	1		d__Bacteria;p__Firmicutes_A;c__Clostridia_258483;o__Clostridiales;f__Clostridiaceae_222000;g__Clostridium_H	0	9	2
d__Bacteria;p__Patescibacteria;c__Dojkabacteria;__;__	3	0	0	1		d__Bacteria;p__Proteobacteria;c__Gammaproteobacteria;o__Burkholderiales_597441;f__Chitinibacteraceae;g__Deefgea	0	0	9
d__Bacteria;p__Chlamydiota;c__;o__;f__	0	3	0	1		d__Bacteria;p__Desulfobacterota_I;c__Desulfobulbia;o__Desulfobulbales;f__Desulfocapsaceae;g__Desulfocapsa	0	0	15
d__Bacteria;p__Firmicutes_A;c__Clostridia_258483;o__Peptostreptococcales;__	0	3	0	1		d__Bacteria;p__Firmicutes_D;c__Bacilli;o__Erysipelotrichales;f__Erysipelotrichaceae;g__Clostridium_AQ	0	0	9
d__Bacteria;p__Chloroflexota;c__Anaerolineae;o__Caldilineales;f__Caldilineaceae	0	0	3	1		d__Bacteria;p__Bdellovibrionota_E;c__Bdellovibrionia_A_473294;o__Bdellovibrionales;f__Bdellovibrionaceae;g__Pseudobdellovibrio	0	0	9
d__Bacteria;p__Acidobacteriota;c__Blastocatellia;o__Pyrinomonadales;__	0	0	3	1		d__Bacteria;p__Desulfobacterota_G_459546;c__Desulfuromonadia;o__Desulfuromonadales;f__WTL;g__Deferrimonas	0	0	9
d__Bacteria;p__Bdellovibrionota_E;c__Oligoflexia;o__Oligoflexales;__	0	0	3	1		d__Bacteria;p__Proteobacteria;c__Gammaproteobacteria;o__Chromatiales_602961;f__Sedimenticolaceae;g__JABBTK01	0	0	9
d__Bacteria;p__Myxococcota_A_473307;c__Polyangia_463783;o__Polyangiales;f__SG8-38	0	0	3	1		d__Bacteria;p__Proteobacteria;c__Gammaproteobacteria;o__PS1;f__Thioglobaceae;__	0	0	15
d__Bacteria;p__Acidobacteriota;c__Thermoanaerobaculia;o__UBA5704;f__QQVD01	0	0	3	1		d__Bacteria;p__Spirochaetota;c__Spirochaetia;__;__;__	4	4	0
d__Bacteria;p__Bacteroidota;c__Bacteroidia;o__Cytophagales;__	0	0	3	1		d__Bacteria;p__Bacteroidota;c__Bacteroidia;o__Bacteroidales;f__Tenuifilaceae;g__Tenuifilum	8	5	0
d__Bacteria;p__Firmicutes_A;c__Clostridia_258483;o__Lachnospirales;__	0	0	3	1		d__Bacteria;p__Chloroflexota;c__Anaerolineae;o__Anaerolineales;f__Anaerolineaceae_409200;g__UBA6170	7	5	0
d__Bacteria;p__Actinobacteriota;c__Actinomycetia;o__Actinomycetales;f__Brevibacteriaceae	0	0	3	1		d__Bacteria;p__Spirochaetota;c__Spirochaetia;o__Treponematales;f__Treponemataceae;g__GCA-2749205	0	8	0
d__Bacteria;p__Chloroflexota;c__Limnocylindria;o__QHBO01;f__QHBO01	2	0	0	0.666667		d__Bacteria;p__Firmicutes_A;c__Clostridia_258483;o__Peptostreptococcales;f__Anaerovoracaceae;g__	0	8	0
d__Bacteria;p__Deferribacterota;c__Deferribacteres;o__Deferribacterales;f__Denitrovibrionaceae	2	0	0	0.666667		d__Bacteria;p__Firmicutes_A;c__Clostridia_258483;o__Peptostreptococcales;f__Anaerovoracaceae;g__Eubacterium_N	0	8	0
d__Bacteria;p__Patescibacteria;c__Dojkabacteria;o__;f__	2	0	0	0.666667		d__Bacteria;p__Proteobacteria;c__Gammaproteobacteria;o__Enterobacterales_A_737866;f__Pasteurellaceae;g__Haemophilus_D_736121	7	8	0
d__Bacteria;p__Bacteroidota;c__Bacteroidia;o__Cytophagales;f__Cyclobacteriaceae_900466	2	0	0	0.666667		d__Bacteria;p__Patescibacteria;__;__;__;__	0	8	0
d__Bacteria;p__Gemmatimonadota;c__Gemmatimonadetes;o__Longimicrobiales;f__RSA9	2	0	0	0.666667		d__Bacteria;p__Firmicutes_D;c__Bacilli;o__Bacillales_B_306089;f__Anoxybacillaceae;g__Anoxybacillus_A_295174	0	8	0
d__Bacteria;p__Chloroflexota;c__Dehalococcoidia;o__UBA6926;f__UBA6926	2	0	0	0.666667		d__Bacteria;p__Proteobacteria;c__Alphaproteobacteria;o__Rhizobiales_A_504705;f__Beijerinckiaceae;__	0	0	8
d__Bacteria;p__Desulfobacterota_I;__;__;__	2	0	0	0.666667		d__Bacteria;p__Verrucomicrobiota;c__Verrucomicrobiae;o__Verrucomicrobiales;f__Akkermansiaceae;g__Roseibacillus_B	0	0	8
d__Bacteria;p__Proteobacteria;c__Alphaproteobacteria;o__Rhizobiales_A_504721;f__Hyphomicrobiaceae	2	0	0	0.666667		d__Bacteria;p__Proteobacteria;c__Alphaproteobacteria;o__UBA8366;f__GCA-2717185;g__GCA-2717185	0	0	8
d__Bacteria;p__Desulfobacterota_G_459546;c__Desulfuromonadia;o__Desulfuromonadales;__	2	0	0	0.666667		d__Bacteria;p__Bacteroidota;c__Bacteroidia;o__Flavobacteriales_877923;f__Flavobacteriaceae;g__Maritimimonas	0	0	8
d__Archaea;p__Methanobacteriota_B;c__Thermococci;o__Methanofastidiosales;f__Methanofastidiosaceae	0	2	0	0.666667		d__Bacteria;p__Desulfobacterota_I;c__Desulfobulbia;o__Desulfobulbales;f__Desulfocapsaceae;__	0	2	8
d__Archaea;p__Halobacteriota;__;__;__	0	2	0	0.666667		d__Bacteria;p__Proteobacteria;c__Gammaproteobacteria;o__Burkholderiales_597441;f__Nitrosomonadaceae;g__GCA-2721545	0	0	8
d__Bacteria;p__Eremiobacterota;c__Eremiobacteria;o__Baltobacterales;f__Baltobacteraceae	0	2	0	0.666667		d__Bacteria;p__Planctomycetota;c__Planctomycetia;o__Pirellulales;f__UBA7805;g__UBA7805	0	0	8
d__Bacteria;p__Desantisbacteria;c__UBA1551;o__;f__	0	2	0	0.666667		d__Bacteria;p__Proteobacteria;c__Gammaproteobacteria;o__Pseudomonadales_660879;f__Moraxellaceae;g__Psychrobacter	7	0	0
d__Bacteria;p__Firmicutes_B_370518;c__;o__;f__	0	2	0	0.666667		d__Bacteria;p__Bacteroidota;c__Bacteroidia;o__Bacteroidales;f__Dysgonomonadaceae;__	7	4	0
d__Bacteria;p__Campylobacterota;c__Campylobacteria;o__Campylobacterales;__	0	2	0	0.666667		d__Bacteria;p__Actinobacteriota;c__Actinomycetia;o__Mycobacteriales;f__Mycobacteriaceae;g__Corynebacterium	7	7	4
d__Bacteria;p__Patescibacteria;c__JAEDAM01;o__BD1-5;f__UBA6164	0	0	2	0.666667		d__Bacteria;p__Chloroflexota;c__Dehalococcoidia;o__Dehalococcoidales;f__;g__	3	4	0
d__Bacteria;p__Myxococcota_A_473307;c__Bradymonadia;o__Bradymonadales;f__Bradymonadaceae	0	0	2	0.666667		d__Bacteria;p__Atribacterota;c__Atribacteria;o__Atribacterales;__;__	0	7	0
d__Bacteria;p__Acidobacteriota;c__Thermoanaerobaculia;o__UBA5704;f__UBA5704	0	0	2	0.666667		d__Bacteria;p__Firmicutes_A;c__Clostridia_258483;o__Eubacteriales_258471;f__Eubacteriaceae_258449;g__Acetobacterium	0	0	7
d__Bacteria;p__Chlamydiota;c__Chlamydiia;__;__	0	0	2	0.666667		d__Bacteria;p__Krumholzibacteriota;c__Krumholzibacteria;o__LZORAL124-64-63;f__LZORAL124-64-63;g__LZORAL124-64-63	0	0	7
d__Bacteria;p__Bacteroidota;c__Bacteroidia;o__Bacteroidales;f__Rikenellaceae	0	0	2	0.666667		d__Bacteria;p__Patescibacteria;c__Paceibacteria;o__Moranbacterales;f__GWC2-37-73;g__UBA1362	0	0	7
d__Bacteria;p__Firmicutes_A;c__Clostridia_258483;o__UBA1381;f__UBA1381	0	0	2	0.666667		d__Bacteria;p__Planctomycetota;c__Planctomycetia;o__Pirellulales;f__Thermoguttaceae;g__JABWBD01	0	0	7
d__Bacteria;p__Proteobacteria;c__Gammaproteobacteria;o__Enterobacterales_A_737866;f__DSM-103792_737864	0	0	2	0.666667		d__Bacteria;p__Desulfobacterota_I;c__DSM-4660;o__Desulfatiglandales;f__Desulfatiglandaceae;g__UBA5623	3	0	7
input	92176	93095	84443			d__Bacteria;p__Desulfobacterota_I;c__Desulfobacteria;o__Desulfobacterales;f__Desulfobacteraceae_459419;g__Desulfobacter	0	0	7
filtered	78888	76081	67181			d__Bacteria;p__Firmicutes_A;c__Clostridia_258483;o__Oscillospirales;f__Ruminococcaceae;g__Anaerotruncus	0	0	7
percentage of input passed filter	85.58	81.72	79.56			d__Bacteria;p__Desulfobacterota_G_459546;c__Desulfuromonadia;o__Geobacterales;f__Pseudopelobacteraceae;g__JACRCG01	0	0	7
denoised	77738	74745	65835			d__Bacteria;p__Proteobacteria;c__Alphaproteobacteria;o__Rhodobacterales;f__Rhodobacteraceae;g__Rubrimonas	0	0	7
non-chimeric	76486	72915	64875			d__Bacteria;p__Bacteroidota;c__Bacteroidia;o__Bacteroidales;__;__	0	0	7
percentage of input non-chimeric	82.98	78.32	76.83			d__Bacteria;p__Proteobacteria;c__Gammaproteobacteria;o__Xanthomonadales_616009;f__Xanthomonadaceae_616009;g__Silanimonas_613110	0	0	7
						d__Bacteria;p__Proteobacteria;c__Alphaproteobacteria;o__Rhizobiales_A_504723;f__Aestuariivirgaceae;g__Anderseniella	0	0	7
						d__Bacteria;p__Proteobacteria;c__Gammaproteobacteria;o__Methylococcales;f__Methylomonadaceae;g__Methylotuvimicrobium	0	0	7
						d__Bacteria;p__Proteobacteria;c__Gammaproteobacteria;o__Enterobacterales_A_737866;f__Enterobacteriaceae_A;g__Proteus	0	0	7
						d__Bacteria;p__Bacteroidota;c__Bacteroidia;o__Flavobacteriales_877923;f__Flavobacteriaceae;__	0	0	7
						d__Bacteria;p__Proteobacteria;c__Gammaproteobacteria;o__UBA4486;f__UBA4486;g__UBA7359	0	0	7
						d__Bacteria;p__Actinobacteriota;c__Humimicrobiia;o__Humimicrobiales;f__Humimicrobiaceae;g__Humimicrobium	6	4	0
						d__Archaea;p__Thermoplasmatota;__;__;__;__	6	0	0
						d__Bacteria;p__Campylobacterota;c__Campylobacteria;o__Campylobacterales;f__Campylobacteraceae;g__Campylobacter_B	6	0	0
						d__Bacteria;p__Chloroflexota;c__Dehalococcoidia;o__GIF9;f__AB-539-J10;g__SKVJ01	6	5	0
						d__Bacteria;p__Actinobacteriota;__;__;__;__	0	12	0
						d__Bacteria;p__Firmicutes_A;c__Clostridia_258483;o__Oscillospirales;__;__	0	6	0
						d__Bacteria;p__Proteobacteria;c__Gammaproteobacteria;o__Burkholderiales_597441;f__Neisseriaceae_563222;g__Kingella_A	0	6	0
						d__Bacteria;p__Actinobacteriota;c__Actinomycetia;o__Mycobacteriales;f__Pseudonocardiaceae;g__Saccharopolyspora_D_379427	0	6	0
						d__Bacteria;p__Verrucomicrobiota;c__Verrucomicrobiae;__;__;__	0	0	6
						d__Bacteria;p__Bdellovibrionota_E;c__Oligoflexia;o__Silvanigrellales;f__Silvanigrellaceae;g__Silvanigrella	0	0	6
						d__Bacteria;p__Bacteroidota;c__Bacteroidia;o__Bacteroidales;f__Muribaculaceae;g__Limisoma	0	0	6
						d__Bacteria;p__Proteobacteria;c__Alphaproteobacteria;o__Rhizobiales_A_504705;f__Xanthobacteraceae_503485;__	0	0	6
						d__Bacteria;p__Campylobacterota;c__Campylobacteria;o__Campylobacterales;f__Sulfurimonadaceae;g__Sulfuricurvum	0	0	6
						d__Bacteria;p__Acidobacteriota;c__Acidobacteriae;o__Bryobacterales;f__Bryobacteraceae;__	0	0	6
						d__Bacteria;p__Desulfobacterota_G_459546;c__Desulfuromonadia;o__Desulfuromonadales;f__Geopsychrobacteraceae;__	0	0	6
						d__Bacteria;p__Myxococcota_A_473307;c__UBA9160;o__UBA9160;f__UBA4427;g__	0	0	10
						d__Archaea;p__Thermoplasmatota;c__Thermoplasmata_1773;o__Methanomassiliicoccales;f__Methanomethylophilaceae;g__	5	0	0
						d__Bacteria;p__Patescibacteria;c__WWE3;o__UBA101185;f__UBA10185;g__OXYB2-FULL-41-6	3	5	0
						d__Bacteria;p__Proteobacteria;c__Gammaproteobacteria;o__Burkholderiales_592522;f__Burkholderiaceae_A_592522;g__Diaphorobacter_A_589305	5	0	0
						d__Archaea;p__Halobacteriota;c__Syntropharchaeia;o__ANME-1;f__ANME-1;g__JACGMN01	5	0	0
						d__Bacteria;p__Proteobacteria;c__Gammaproteobacteria;o__Enterobacterales_A_737866;f__Pasteurellaceae;g__Haemophilus_A	5	4	0
						d__Bacteria;p__Proteobacteria;c__Alphaproteobacteria;o__Caulobacterales;f__Caulobacteraceae;g__Brevundimonas	0	5	0
						d__Bacteria;p__Bacteroidota;c__Bacteroidia;o__Flavobacteriales_877923;f__Weeksellaceae;g__Cloacibacterium	0	5	0
						d__Bacteria;p__Firmicutes_A;c__Clostridia_258483;o__Clostridiales;f__Clostridiaceae_222000;g__Clostridium_P	0	5	0
						d__Bacteria;p__Bacteroidota;c__Bacteroidia;o__Flavobacteriales_877923;f__Weeksellaceae;__	0	10	0
						d__Bacteria;p__Proteobacteria;c__Gammaproteobacteria;o__Burkholderiales_597441;f__Neisseriaceae_563222;__	0	5	0
						d__Bacteria;p__Acidobacteriota;c__Aminicenantia;o__Aminicenantales;f__Aminicenantaceae;g__	0	5	0
						d__Bacteria;p__Firmicutes_A;c__Clostridia_258483;o__Peptostreptococcales;f__Peptostreptococcaceae_256921;__	0	5	0
						d__Bacteria;p__Acidobacteriota;c__Acidobacteriae;o__Acidoferrales;f__UBA7541;__	0	0	5
						d__Bacteria;p__Actinobacteriota;c__Acidimicrobiia_401430;o__Acidimicrobiales;f__Ilumatobacteraceae;g__	0	0	5
						d__Bacteria;p__Proteobacteria;c__Gammaproteobacteria;o__Xanthomonadales_616050;f__SZUA-36;__	0	0	5
						d__Bacteria;p__Proteobacteria;c__Gammaproteobacteria;o__Xanthomonadales_616009;f__Xanthomonadaceae_616009;g__Thermomonas_615664	0	0	5
						d__Bacteria;p__Campylobacterota;c__Campylobacteria;o__Campylobacterales;f__Sulfurospirillaceae;g__Sulfurospirillum_A	0	0	5
						d__Bacteria;p__Proteobacteria;c__Gammaproteobacteria;o__Steroidobacterales;f__Steroidobacteraceae;g__Steroidobacter_A_608626	0	0	5
						d__Bacteria;p__Proteobacteria;c__Gammaproteobacteria;o__Burkholderiales_597432;f__Rhodocyclaceae;g__Zoogloea	0	0	5
						d__Bacteria;p__Proteobacteria;c__Gammaproteobacteria;o__AKS1;f__AKS1;g__Sulfuriflexus	0	0	5
						d__Bacteria;p__Proteobacteria;c__Gammaproteobacteria;o__Coxiellales;f__Coxiellaceae;g__Coxiella	0	0	5
						d__Bacteria;p__Proteobacteria;c__Gammaproteobacteria;o__Steroidobacterales;f__Steroidobacteraceae;g__ZC4RG30	0	0	5
						d__Bacteria;p__Firmicutes_D;c__Bacilli;o__Erysipelotrichales;f__Erysipelotrichaceae;__	4	0	4
						d__Bacteria;p__Firmicutes_A;c__Clostridia_258483;o__Lachnospirales;f__Cellulosilyticaceae;g__Cellulosilyticum	4	0	0
						d__Bacteria;p__Actinobacteriota;c__Coriobacteriia;o__Coriobacteriales;f__Atopobiaceae;__	4	0	0
						d__Bacteria;p__Firmicutes_A;c__Clostridia_258483;o__Clostridiales;f__Clostridiaceae_222000;g__Hathewaya	4	0	0
						d__Bacteria;p__Actinobacteriota;c__Coriobacteriia;o__OPB41;f__UBA2279;g__UBA7930	4	0	0
						d__Bacteria;p__Proteobacteria;c__Gammaproteobacteria;o__Enterobacterales_A_737866;f__Pasteurellaceae;__	4	0	0
						d__Archaea;p__Halobacteriota;c__Methanosarcinia;o__Methanosarcinales_A_2632;f__Methanocomedenaceae;g__Methanomarinus	4	0	0
						d__Bacteria;p__Firmicutes_B_370525;c__Desulfotomaculia_370525;o__Desulfotomaculales_370525;f__Desulfallaceae;g__Desulfotruncus	4	0	0
						d__Bacteria;p__Bacteroidota;c__Bacteroidia;o__Flavobacteriales_877923;f__Flavobacteriaceae;g__Capnocytophaga_820690	0	4	0
						d__Bacteria;p__Firmicutes_B_370539;c__Peptococcia;o__Peptococcales;f__Peptococcaceae_369362;g__Peptococcus	0	4	0
						d__Bacteria;p__Eremiobacterota;c__Xenobia;o__Xenobiales;f__;g__	0	4	0
						d__Bacteria;p__Chloroflexota;c__Anaerolineae;o__Aggregatilineales;f__Aggregatilineaceae;g__Aggregatilinea	0	4	0
						d__Bacteria;p__Actinobacteriota;c__Actinomycetia;o__Propionibacteriales;f__Propionibacteriaceae;g__Arachnia	0	4	0
						d__Bacteria;p__Chloroflexota;c__Dehalococcoidia;o__GIF9;f__AB-539-J10;g__UBA6803	0	4	0
						d__Bacteria;p__Firmicutes_D;c__Bacilli;o__Lactobacillales;f__Lactobacillaceae;g__Lactobacillus	0	4	0
						d__Bacteria;p__Firmicutes_A;c__Clostridia_258483;o__Tissierellales;__;__	0	4	0
						d__Bacteria;p__Firmicutes_A;c__Clostridia_258483;o__Peptostreptococcales;f__Filifactoraceae_235824;g__Filifactor	0	4	0
						d__Bacteria;p__Proteobacteria;__;__;__;__	2	4	0
						d__Bacteria;p__Myxococcota_A_473307;__;__;__;__	0	0	4
						d__Bacteria;p__Planctomycetota;c__UBA1135;o__UBA1135;f__GCA-002686595;g__GCA-2683825	0	0	4
						d__Bacteria;p__Bacteroidota;c__Bacteroidia;o__Flavobacteriales_877923;f__Flavobacteriaceae;g__Flavobacterium	0	0	4
						d__Bacteria;p__Bacteroidota;c__Ignavibacteria;o__Ignavibacteriales;f__Melioribacteraceae;g__	0	0	4
						d__Bacteria;p__Desulfobacterota_G_459546;c__Desulfuromonadia;o__Desulfuromonadales;f__Geopsychrobacteraceae;g__Desulfuromusa_438964	0	0	4
						d__Bacteria;p__Bacteroidota;c__Bacteroidia;o__Cytophagales;f__Spirosomaceae;g__Emticicia	0	0	4
						d__Bacteria;p__Proteobacteria;c__Gammaproteobacteria;o__Burkholderiales_597432;f__Rhodocyclaceae;g__Aromatoleum	0	0	4
						d__Bacteria;p__Firmicutes_A;c__Clostridia_258483;o__Tissierellales;f__Sporanaerobacteraceae;g__Anaerosalibacter	0	0	4
						d__Archaea;p__Thermoproteota;c__Bathyarchaeia;o__B26-1;f__;g__	3	0	0
						d__Bacteria;p__Patescibacteria;c__Paceibacteria;o__Paceibacterales;f__DG-74-3;g__DG-74-3	3	0	0
						d__Bacteria;p__Patescibacteria;c__Dojkabacteria;o__SC72;f__SC72;__	6	0	0
						d__Bacteria;p__Patescibacteria;c__Dojkabacteria;__;__;__	3	0	0
						d__Bacteria;p__Bacteroidota;c__Bacteroidia;o__Flavobacteriales_877923;f__Flavobacteriaceae;g__Tenacibaculum_A_805184	3	0	0
						d__Bacteria;p__Chlamydiota;c__;o__;f__;g__	0	3	0
						d__Bacteria;p__Firmicutes_D;c__Bacilli;o__Lactobacillales;f__Lactobacillaceae;g__Ligilactobacillus	0	3	0
						d__Bacteria;p__Firmicutes_A;c__Clostridia_258483;o__Tissierellales;f__Peptoniphilaceae;__	0	3	0
						d__Bacteria;p__Firmicutes_A;c__Clostridia_258483;o__Peptostreptococcales;__;__	0	3	0
						d__Bacteria;p__Bacteroidota;c__Bacteroidia;o__Flavobacteriales_877923;f__Flavobacteriaceae;g__Capnocytophaga_820688	0	3	0
						d__Bacteria;p__Chloroflexota;c__Anaerolineae;o__Caldilineales;f__Caldilineaceae;g__	0	0	3
						d__Bacteria;p__Acidobacteriota;c__Blastocatellia;o__Pyrinomonadales;__;__	0	0	3
						d__Bacteria;p__Proteobacteria;c__Gammaproteobacteria;o__Burkholderiales_595427;f__Burkholderiaceae_A_595427;g__Sutterella	0	0	3
						d__Bacteria;p__Firmicutes_A;c__Clostridia_258483;o__Peptostreptococcales;f__Anaerovoracaceae;g__BX12	0	0	3
						d__Bacteria;p__Bdellovibrionota_E;c__Oligoflexia;o__Oligoflexales;__;__	0	0	3
						d__Bacteria;p__Chloroflexota;c__Dehalococcoidia;o__GIF9;f__AB-539-J10;g__20-14-all-45-10	0	0	3
						d__Bacteria;p__Myxococcota_A_473307;c__Polyangia_463783;o__Polyangiales;f__SG8-38;__	0	0	3
						d__Bacteria;p__Acidobacteriota;c__Thermoanaerobaculia;o__UBA5704;f__QQVD01;g__QQVD01	0	0	3
						d__Bacteria;p__Proteobacteria;c__Gammaproteobacteria;o__Legionellales_A;f__Legionellaceae_A;g__JAALKW01	0	0	5
						d__Bacteria;p__Bacteroidota;c__Bacteroidia;o__Cytophagales;__;__	0	0	3
						d__Bacteria;p__Firmicutes_A;c__Clostridia_258483;o__Lachnospirales;__;__	0	0	3
						d__Bacteria;p__Bdellovibrionota_E;c__Bdellovibrionia_A_473294;o__Bdellovibrionales;f__Bdellovibrionaceae;g__Bdellovibrio	0	0	3
						d__Bacteria;p__Actinobacteriota;c__Actinomycetia;o__Actinomycetales;f__Brevibacteriaceae;g__Brevibacterium	0	0	3
						d__Bacteria;p__Firmicutes_A;c__Clostridia_258483;o__Oscillospirales;f__Oscillospiraceae_88309;g__Faecousia	0	0	3
						d__Bacteria;p__Firmicutes_A;c__Clostridia_258483;o__Peptostreptococcales;f__Thermotaleaceae;__	2	0	0
						d__Bacteria;p__Chloroflexota;c__Limnocylindria;o__QHBO01;f__QHBO01;g__CF-167	2	0	0
						d__Bacteria;p__Deferribacterota;c__Deferribacteres;o__Deferribacterales;f__Denitrovibrionaceae;g__Seleniivibrio	2	0	0
						d__Bacteria;p__Patescibacteria;c__Dojkabacteria;o__;f__;g__	2	0	0
						d__Bacteria;p__Bacteroidota;c__Bacteroidia;o__Cytophagales;f__Cyclobacteriaceae_900466;g__Chryseolinea	2	0	0
						d__Bacteria;p__Firmicutes_D;c__Bacilli;o__Lactobacillales;f__Lactobacillaceae;g__Weissella_A_338544	2	0	0
						d__Bacteria;p__Gemmatimonadota;c__Gemmatimonadetes;o__Longimicrobiales;f__RSA9;g__RSA9	2	0	0
						d__Bacteria;p__Chloroflexota;c__Anaerolineae;o__B4-G1;f__SLSP01;__	2	0	0
						d__Bacteria;p__Chloroflexota;c__Dehalococcoidia;o__UBA6926;f__UBA6926;g__VXMO01	2	0	0
						d__Bacteria;p__Desulfobacterota_I;__;__;__;__	2	0	0
						d__Bacteria;p__Proteobacteria;c__Gammaproteobacteria;o__Burkholderiales_597432;f__Rhodocyclaceae;g__Tepidiphilus	2	0	0
						d__Bacteria;p__Actinobacteriota;c__Actinomycetia;o__Actinomycetales;f__Actinomycetaceae;g__Flaviflexus	2	0	0
						d__Bacteria;p__Proteobacteria;c__Alphaproteobacteria;o__Rhizobiales_A_504721;f__Hyphomicrobiaceae;g__Hyphomicrobium_A	2	0	0
						d__Bacteria;p__Desulfobacterota_G_459546;c__Desulfuromonadia;o__Desulfuromonadales;__;__	2	0	0
						d__Archaea;p__Methanobacteriota_B;c__Thermococci;o__Methanofastidiosales;f__Methanofastidiosaceae;g__Methanofastidiosum	0	2	0
						d__Archaea;p__Halobacteriota;__;__;__;__	0	2	0
						d__Bacteria;p__Eremiobacterota;c__Eremiobacteria;o__Baltobacterales;f__Baltobacteraceae;g__Tyrphobacter	0	2	0
						d__Bacteria;p__Desantisbacteria;c__UBA1551;o__;f__;g__	0	2	0
						d__Bacteria;p__Firmicutes_B_370518;c__;o__;f__;g__	0	2	0
						d__Bacteria;p__Actinobacteriota;c__Humimicrobiia;o__Humimicrobiales;f__Humimicrobiaceae;__	0	2	0
						d__Bacteria;p__Campylobacterota;c__Campylobacteria;o__Campylobacterales;__;__	0	2	0
						d__Bacteria;p__Patescibacteria;c__JAEDAM01;o__BD1-5;f__UBA6164;g__JAACSU01	0	0	2
						d__Bacteria;p__Myxococcota_A_473307;c__Bradymonadia;o__Bradymonadales;f__Bradymonadaceae;g__V1718	0	0	2
						d__Bacteria;p__Acidobacteriota;c__Thermoanaerobaculia;o__UBA5704;f__UBA5704;g__	0	0	2
						d__Bacteria;p__Chlamydiota;c__Chlamydiia;__;__;__	0	0	2
						d__Bacteria;p__Bacteroidota;c__Bacteroidia;o__Bacteroidales;f__Rikenellaceae;g__Alistipes_A_871404	0	0	2
						d__Bacteria;p__Firmicutes_A;c__Clostridia_258483;o__UBA1381;f__UBA1381;g__CAG-41	0	0	2
						d__Bacteria;p__Proteobacteria;c__Gammaproteobacteria;o__Enterobacterales_A_737866;f__DSM-103792_737864;g__Permianibacter_737864	0	0	2
						d__Bacteria;p__Proteobacteria;c__Gammaproteobacteria;o__Legionellales_A;f__Legionellaceae_A;__	0	0	2
						d__Bacteria;p__Campylobacterota;c__Campylobacteria;o__Campylobacterales;f__Sulfurovaceae;__	0	0	2
						input	92176	93095	84443
						filtered	78888	76081	67181
						percentage of input passed filter	85.58	81.72	79.56
						denoised	77738	74745	65835
						non-chimeric	76486	72915	64875
						percentage of input non-chimeric	82.98	78.32	76.83

## Sheet: Table S5
Table S5 Statistics of symbiont genome assemblies generated by different assemblers and after correction.
Assembly/correcter	Assembly reads	Bining	Size (Mb)	Contigs	Completeness (%)	Contamination (%)	N50
SPAdes v3.13.0	Illumina	Metawrap v1.3.2	1.31	225	96.88	2.02	9273
SPAdes v3.13.0	Illumina+Nanopore	Metawrap v1.3.2	1.31	57	97.19	1.32	38385
Canu v2.1.1	Nanopore	/	1.54	1	93.54	1.32	/
Racon v.1.4.13	Draf genome	/	1.54	1	97.19	0	/
Pilon v1.23	Polished genome	/	1.54	1	99.99	0	/

## Sheet: Table S6
Table S6 The gene number of the COG categories annotation of the scallop symbiont and its relatives.
	Cma	Baz	Bbr	Bhe	Bpu	Bse_L	Bse_M	Bth	Bma	Cbi	Ca.Tau	SUP05	Ca.Tsi
Size (Mb)	1.54	1.86	2.37	1.44	2.19	2.37	1.47	2.83	2.08	1.33	1.51	1.17	1.71
Information storage and processing
J	159	147	150	146	159	171	154	153	159	156	155	148	152
A	1	1	1	1	1	0	1	1	1	1	3	1	1
K	56	52	58	53	60	63	52	66	56	45	65	46	64
L	142	111	106	100	269	222	120	155	151	86	84	80	63
B	0	0	1	0	0	1	0	0	0	0	0	0	1
Cellular processes and signaling
D	29	19	26	23	22	26	23	18	21	21	21	28	12
Y	0	0	0	0	0	0	0	0	0	0	0	0	0
V	21	23	17	17	19	36	22	20	25	11	12	11	13
T	25	23	25	25	32	34	22	36	27	25	24	23	25
M	78	92	77	78	105	96	75	109	97	64	105	52	80
N	1	3	6	6	5	4	0	10	6	1	11	6	10
Z	0	0	1	0	0	0	0	0	0	0	0	0	0
W	0	1	0	1	1	1	0	0	0	0	0	0	0
U	26	32	36	31	37	72	29	34	35	26	34	31	36
O	72	72	73	69	74	90	79	79	82	65	80	69	59
X	0	0	0	0	0	0	0	0	0	0	0	0	0
Metabolism
C	121	117	126	107	132	132	124	126	122	113	136	113	142
G	36	38	38	40	45	44	34	45	38	31	42	25	92
E	95	98	120	100	100	128	93	105	112	99	107	89	222
F	62	60	63	64	62	76	59	67	65	63	68	49	87
H	109	104	114	103	122	136	115	115	127	108	115	96	118
I	38	44	36	34	37	44	40	35	43	35	37	37	66
P	65	73	75	69	81	75	70	68	81	68	80	75	91
Q	16	28	36	17	23	57	22	53	22	15	17	16	41
Poorly characterized
R	0	0	0	0	0	0	0	0	0	0	0	0	0
S	159	192	205	176	225	234	188	201	208	148	191	159	201
Baz: Bathymodiolus azoricus
Bbr: B. brooksi
Bhe: B. heckerae
Bpu: B. puteoserpentis
Bse_Lau: B. septemdierum Lau basin
Bse_Myo: B. septemdierum str. Myojin-knoll
Bth: B. thermophilus
Bma: B. marisindicus
Ca.Tau: Ca. Thioglobus autotrophicus
Ca.Tsi: Ca. Thioglobus singularis
Cbi: Conchocele bisecta
Cma: Catillopecten margaritatus

## Sheet: Table S7
Table S7 The genes in the misalignment sites between the symbiont genomes of Catillopecten margaritatus and Bathymodiolus septemdierum str. Myojin-knoll.
Missing area in Cma SOB	Gene	Missing area in BseM SOB	Gene
P1	Respiratory nitrate reductase 1 gamma chain,NarI	S1	yeeJ; adhesin/invasin
	Nitrate reductase molybdenum cofactor assembly chaperone NarJ		MED16; mediator of RNA polymerase II transcription subunit 16
	Respiratory nitrate reductase 1 beta chain, NarH		ltrA; RNA-directed DNA polymerase [EC:2.7.7.49]
	Respiratory nitrate reductase 1 alpha chain, NarG		aprE; subtilisin [EC:3.4.21.62]
	Nitrate/nitrite transporter NarU		transposase, IS30 family
	nitrate transporter NarT		mcp; methyl-accepting chemotaxis protein
	nitrate- and nitrite sensing domain-containing protein		transposase, IS30 family
P2	Carbamoyl dehydratase HypE		yeeJ; adhesin/invasin
	Hydrogenase maturation factor HypD		yeeJ; adhesin/invasin
	Hydrogenase maturation factor HybG		transposase, IS30 family
	Hydrogenase transcriptional regulatory protein hupR1		mcp; methyl-accepting chemotaxis protein
	Hydrogenase maturation factor HypB		yeeJ; adhesin/invasin
	Hydrogenase maturation factor HybF		rayT; REP-associated tyrosine transposase
	nickel-dependent hydrogenase large subunit		TRAIP, TRIP; TRAF-interacting protein [EC:2.3.2.27]
	[NiFe]-hydrogenase assembly chaperone HybE		alkB1_2, alkM; alkane 1-monooxygenase [EC:1.14.15.3]
	rubredoxin		rayT; REP-associated tyrosine transposase
	hydrogenase expression/formation protein		SLC52A1_2, RFT1_3; riboflavin transporter 1/3
	hydrogenase-1 expression HyaE		MED16; mediator of RNA polymerase II transcription subunit 16
	HypC/HybG/HupF family hydrogenase formation chaperone		ltrA; RNA-directed DNA polymerase [EC:2.7.7.49]
	HyaD/HybD family hydrogenase maturation endopeptidase		aprE; subtilisin [EC:3.4.21.62]
	Ni/Fe-hydrogenase, b-type cytochrome subunit		transposase, IS30 family
	Uptake hydrogenase large subunit		yeeJ; adhesin/invasin
	Uptake hydrogenase small subunit		yeeJ; adhesin/invasin
	NAD(P)(+) transhydrogenase (Re/Si-specific) subunit beta		rayT; REP-associated tyrosine transposase
	NAD(P)(+) transhydrogenase (Re/Si-specific) subunit alpha		ARHGAP5; Rho GTPase-activating protein 5
	inorganic diphosphatase		rayT; REP-associated tyrosine transposase
	carbonic anhydrase		MED16; mediator of RNA polymerase II transcription subunit 16
	rhodanese-like domain-containing protein		rayT; REP-associated tyrosine transposase
	phosphoheptose isomerase		transposase
	carbamoyltransferase HypF	S2	afuC, fbpC; iron(III) transport system ATP-binding protein [EC:7.2.2.7]
	Succinate--CoA ligase [ADP-forming] subunit alpha		afuA, fbpA; iron(III) transport system substrate-binding protein
	Succinate--CoA ligase [ADP-forming] subunit beta		afuB, fbpB; iron(III) transport system permease protein
P3	IS5/IS1182 family transposase	S3	transposase, IS30 family
	IS256 family transposase ISAs3		cdhE, acsC; acetyl-CoA decarbonylase/synthase, CODH/ACS complex subunit gamma [EC:2.1.1.245]
	IS1595 family transposase		yeeJ; adhesin/invasin
	IS1595 family transposase ISBaz1		TRAIP, TRIP; TRAF-interacting protein [EC:2.3.2.27]
	IS1595 family transposase		K07482; transposase, IS30 family
	IS1595 family transposase ISBaz1		mcp; methyl-accepting chemotaxis protein
	IS5 family transposase ISAba23		transposase, IS30 family
	IS1595 family transposase	S4	amiABC; N-acetylmuramoyl-L-alanine amidase [EC:3.5.1.28]
	IS1595 family transposase		fhaC; hemolysin activation/secretion protein
P4	IS256 family transposase		transposase
	IS256 family transposase ISAba42		transposase
	phage integrase N-terminal SAM-like domain-containing protein		SV2; MFS transporter, VNT family, synaptic vesicle glycoprotein 2
	Hachiman antiphage defense system protein HamA		transposase
P5	tyrosine-type recombinase/integrase	S5	transposase, IS30 family
	SWIM zinc finger family protein		uncharacterized protein
	helix-turn-helix transcriptional regulator		yeeJ; adhesin/invasin
	DUF3310 domain-containing protein		transposase, IS30 family
	CHC2 zinc finger domain-containing protein		TENM, ODZ; teneurin
	DNA adenine methylase		yeeJ; adhesin/invasin
	phage baseplate assembly protein		transposase, IS30 family
	phage tail protein		actP; cation/acetate symporter
	DNA circulation family protein		putative transposase
	ogr/Delta-like zinc finger family protein		CBS domain-containing protein
	phage major capsid protein
	phage major capsid protein
P6	helix-turn-helix transcriptional regulator
	restriction endonuclease subunit S
	N-6 DNA methylase
	Fic family protein
	helix-turn-helix domain-containing protein
	site-specific integrase
P7	transposase
	HlyD family efflux transporter periplasmic adaptor subunit
	ATP-binding cassette domain-containing protein
	caspase family protein
	TolC family protein
	Ig-like domain-containing protein
	IS5 family transposase
	colicin E3/pyocin S6 family cytotoxin
	IS256 family transposase
	transposase
P8	helix-turn-helix transcriptional regulator
	DNA cytosine methyltransferase
	restriction endonuclease
	helix-turn-helix domain-containing protein
	MarR family winged helix-turn-helix transcriptional regulator
	transcriptional regulator
	probable periplasmic protein
	peptidase C39
	ATP-binding protein
	helix-turn-helix transcriptional regulator
	cadherin-like domain-containing protein
	YifB family Mg chelatase-like AAA ATPase
	type II toxin-antitoxin system RelE/ParE family toxin
	addiction module antitoxin

## Sheet: Table S8
Table S8 The genes of the central metabolic pathways of the scallop symbiont and its relatives based on KEGG annotation.
	KEGG	Annotation	Cma	Baz	Bbr	Bhe	Bpu	Bse_Lau	Bse_Myo	Bth	Bma	Ca.Tau	SUP05	Ca.Psi
Glycolysis	K00845	glk; glucokinase [EC:2.7.1.2]															Gene present
	K15778	pmm-pgm; phosphomannomutase / phosphoglucomutase [EC:5.4.2.8 5.4.2.2]															Gene missing
	K01810	GPI, pgi; glucose-6-phosphate isomerase [EC:5.3.1.9]															Gene missing but pathway is still working
	K21071	pfk, pfp; ATP-dependent phosphofructokinase / diphosphate-dependent phosphofructokinase [EC:2.7.1.11 2.7.1.90]
	K03841	FBP, fbp; fructose-1,6-bisphosphatase I [EC:3.1.3.11]														Baz: Bathymodiolus azoricus
	K01624	FBA, fbaA; fructose-bisphosphate aldolase, class II [EC:4.1.2.13]														Bbr: B. brooksi
	K01803	TPI, tpiA; triosephosphate isomerase (TIM) [EC:5.3.1.1]														Bhe: B. heckerae
	K00134	GAPDH, gapA; glyceraldehyde 3-phosphate dehydrogenase [EC:1.2.1.12]														Bpu: B. puteoserpentis
	K00927	PGK, pgk; phosphoglycerate kinase [EC:2.7.2.3]														Bse_Lau: B. septemdierum Lau basin
	K15633	gpmI; 2,3-bisphosphoglycerate-independent phosphoglycerate mutase [EC:5.4.2.12]														Bse_Myo: B. septemdierum str. Myojin-knoll
	K01689	ENO, eno; enolase [EC:4.2.1.11]														Bth: B. thermophilus
	K00873	PK, pyk; pyruvate kinase [EC:2.7.1.40]														Bma: B. marisindicus
	Pyruvate oxidation															Ca.Tau: Ca. Thioglobus autotrophicus
	K00163	aceE; pyruvate dehydrogenase E1 component [EC:1.2.4.1]														Ca.Tsi: Ca. Thioglobus singularis
	K00161	PDHA, pdhA; pyruvate dehydrogenase E1 component alpha subunit [EC:1.2.4.1]														Cbi: Conchocele bisecta
	K00162	PDHB, pdhB; pyruvate dehydrogenase E1 component beta subunit [EC:1.2.4.1]														Cma: Catillopecten margaritatus
	K00627	DLAT, aceF, pdhC; pyruvate dehydrogenase E2 component (dihydrolipoamide acetyltransferase) [EC:2.3.1.12]
	K00382	DLD, lpd, pdhD; dihydrolipoamide dehydrogenase [EC:1.8.1.4]
TCA cycle	K01958	PC, pyc; pyruvate carboxylase [EC:6.4.1.1]
	K01647	CS, gltA; citrate synthase [EC:2.3.3.1]
	K01648	ACLY; ATP citrate (pro-S)-lyase [EC:2.3.3.8]
	K01681	ACO, acnA; aconitate hydratase [EC:4.2.1.3]
	K01682	acnB; aconitate hydratase 2 / 2-methylisocitrate dehydratase [EC:4.2.1.3 4.2.1.99]
	K00031	IDH1, IDH2, icd; isocitrate dehydrogenase [EC:1.1.1.42]
	K00164	OGDH, sucA; 2-oxoglutarate dehydrogenase E1 component [EC:1.2.4.2]
	K00658	DLST, sucB; 2-oxoglutarate dehydrogenase E2 component (dihydrolipoamide succinyltransferase) [EC:2.3.1.61]
	K00382	DLD, lpd, pdhD; dihydrolipoamide dehydrogenase [EC:1.8.1.4]
	K00174	korA, oorA, oforA; 2-oxoglutarate/2-oxoacid ferredoxin oxidoreductase subunit alpha [EC:1.2.7.3 1.2.7.11]
	K00175	korB, oorB, oforB; 2-oxoglutarate/2-oxoacid ferredoxin oxidoreductase subunit beta [EC:1.2.7.3 1.2.7.11]
	K00177	korC, oorC; 2-oxoglutarate ferredoxin oxidoreductase subunit gamma [EC:1.2.7.3]
	K00176	korD, oorD; 2-oxoglutarate ferredoxin oxidoreductase subunit delta [EC:1.2.7.3]
	K01902	sucD; succinyl-CoA synthetase alpha subunit [EC:6.2.1.5]
	K01903	sucC; succinyl-CoA synthetase beta subunit [EC:6.2.1.5]
	K18118	aarC, cat1; succinyl-CoA:acetate CoA-transferase [EC:2.8.3.18]
	K00239	sdhA, frdA; succinate dehydrogenase / fumarate reductase, flavoprotein subunit [EC:1.3.5.1 1.3.5.4]
	K00240	sdhB, frdB; succinate dehydrogenase / fumarate reductase, iron-sulfur subunit [EC:1.3.5.1 1.3.5.4]
	K00241	sdhC, frdC; succinate dehydrogenase / fumarate reductase, cytochrome b subunit
	K00242	sdhD, frdD; succinate dehydrogenase / fumarate reductase, membrane anchor subunit
	K00244	frdA; fumarate reductase flavoprotein subunit [EC:1.3.5.4]
	K00245	frdB; fumarate reductase iron-sulfur subunit [EC:1.3.5.4]
	K00246	frdC; fumarate reductase subunit C
	K00247	frdD; fumarate reductase subunit D
	K01676	E4.2.1.2A, fumA, fumB; fumarate hydratase, class I [EC:4.2.1.2]
	K01679	E4.2.1.2B, fumC, FH; fumarate hydratase, class II [EC:4.2.1.2]
	K00024	mdh; malate dehydrogenase [EC:1.1.1.37]
	K00116	mqo; malate dehydrogenase (quinone) [EC:1.1.5.4]
CBB cycle	K01601	rbcL; ribulose-bisphosphate carboxylase large chain [EC:4.1.1.39]
	K01602	rbcS; ribulose-bisphosphate carboxylase small chain [EC:4.1.1.39]
	K00927	PGK, pgk; phosphoglycerate kinase [EC:2.7.2.3]
	K00134	GAPDH, gapA; glyceraldehyde 3-phosphate dehydrogenase [EC:1.2.1.12]
	K01623	ALDO; fructose-bisphosphate aldolase, class I [EC:4.1.2.13]
	K11645	fbaB; fructose-bisphosphate aldolase, class I [EC:4.1.2.13]
	K01624	FBA, fbaA; fructose-bisphosphate aldolase, class II [EC:4.1.2.13]
	K03841	FBP, fbp; fructose-1,6-bisphosphatase I [EC:3.1.3.11]
	K00615	E2.2.1.1, tktA, tktB; transketolase [EC:2.2.1.1]
	K01807	rpiA; ribose 5-phosphate isomerase A [EC:5.3.1.6]
	K01808	rpiB; ribose 5-phosphate isomerase B [EC:5.3.1.6]
	K00855	PRK, prkB; phosphoribulokinase [EC:2.7.1.19]
	K01803	TPI, tpiA; triosephosphate isomerase (TIM) [EC:5.3.1.1]
	K01621	xfp, xpk; xylulose-5-phosphate/fructose-6-phosphate phosphoketolase [EC:4.1.2.9 4.1.2.22]
	K01783	rpe, RPE; ribulose-phosphate 3-epimerase [EC:5.1.3.1]
rTCA cycle	K00169	porA; pyruvate ferredoxin oxidoreductase alpha subunit [EC:1.2.7.1]
	K00170	porB; pyruvate ferredoxin oxidoreductase beta subunit [EC:1.2.7.1]
	K00172	porG; pyruvate ferredoxin oxidoreductase gamma subunit [EC:1.2.7.1]
	K00171	porD; pyruvate ferredoxin oxidoreductase delta subunit [EC:1.2.7.1]
	K03737	por, nifJ; pyruvate-ferredoxin/flavodoxin oxidoreductase [EC:1.2.7.1 1.2.7.-]
	K01007	pps, ppsA; pyruvate, water dikinase [EC:2.7.9.2]
	K01006	ppdK; pyruvate, orthophosphate dikinase [EC:2.7.9.1]
	K01595	ppc; phosphoenolpyruvate carboxylase [EC:4.1.1.31]
	K01959	pycA; pyruvate carboxylase subunit A [EC:6.4.1.1]
	K01960	pycB; pyruvate carboxylase subunit B [EC:6.4.1.1]
	K00024	mdh; malate dehydrogenase [EC:1.1.1.37]
	K01676	E4.2.1.2A, fumA, fumB; fumarate hydratase, class I [EC:4.2.1.2]
	K01679	E4.2.1.2B, fumC, FH; fumarate hydratase, class II [EC:4.2.1.2]
	K00239	sdhA, frdA; succinate dehydrogenase / fumarate reductase, flavoprotein subunit [EC:1.3.5.1 1.3.5.4]
	K00240	sdhB, frdB; succinate dehydrogenase / fumarate reductase, iron-sulfur subunit [EC:1.3.5.1 1.3.5.4]
	K00241	sdhC, frdC; succinate dehydrogenase / fumarate reductase, cytochrome b subunit
	K00242	sdhD, frdD; succinate dehydrogenase / fumarate reductase, membrane anchor subunit
	K00244	frdA; fumarate reductase flavoprotein subunit [EC:1.3.5.4]
	K00245	frdB; fumarate reductase iron-sulfur subunit [EC:1.3.5.4]
	K00246	frdC; fumarate reductase subunit C
	K00247	frdD; fumarate reductase subunit D
	K01902	sucD; succinyl-CoA synthetase alpha subunit [EC:6.2.1.5]
	K01903	sucC; succinyl-CoA synthetase beta subunit [EC:6.2.1.5]
	K00626	E2.3.1.9, atoB; acetyl-CoA C-acetyltransferase [EC:2.3.1.9]
	K00174	korA, oorA, oforA; 2-oxoglutarate/2-oxoacid ferredoxin oxidoreductase subunit alpha [EC:1.2.7.3 1.2.7.11]
	K00175	korB, oorB, oforB; 2-oxoglutarate/2-oxoacid ferredoxin oxidoreductase subunit beta [EC:1.2.7.3 1.2.7.11]
	K00177	korC, oorC; 2-oxoglutarate ferredoxin oxidoreductase subunit gamma [EC:1.2.7.3]
	K00176	korD, oorD; 2-oxoglutarate ferredoxin oxidoreductase subunit delta [EC:1.2.7.3]
	K00031	IDH1, IDH2, icd; isocitrate dehydrogenase [EC:1.1.1.42]
	K01681	ACO, acnA; aconitate hydratase [EC:4.2.1.3]
	K01682	acnB; aconitate hydratase 2 / 2-methylisocitrate dehydratase [EC:4.2.1.3 4.2.1.99]
	K01648	ACLY; ATP citrate (pro-S)-lyase [EC:2.3.3.8]
	K15230	aclA; ATP-citrate lyase alpha-subunit [EC:2.3.3.8]
	K15231	aclB; ATP-citrate lyase beta-subunit [EC:2.3.3.8]
PPP	K21071	pfk, pfp; ATP-dependent phosphofructokinase / diphosphate-dependent phosphofructokinase [EC:2.7.1.11 2.7.1.90]
	K02446	glpX; fructose-1,6-bisphosphatase II [EC:3.1.3.11]
	K01624	FBA, fbaA; fructose-bisphosphate aldolase, class II [EC:4.1.2.13]
	K00615	tktA, tktB; transketolase [EC:2.2.1.1]
	K00616	talA, talB; transaldolase [EC:2.2.1.2]
	K01783	rpe, RPE; ribulose-phosphate 3-epimerase [EC:5.1.3.1]
	K01807	rpiA; ribose 5-phosphate isomerase A [EC:5.3.1.6]
	K01808	rpiB; ribose 5-phosphate isomerase B [EC:5.3.1.6]
	K00948	PRPS, prsA; ribose-phosphate pyrophosphokinase [EC:2.7.6.1]
Energy metabolism	Sulfur metabolism
	K00958	sat, met3; sulfate adenylyltransferase [EC:2.7.7.4]
	K00394	aprA; adenylylsulfate reductase, subunit A [EC:1.8.99.2]
	K00395	aprB; adenylylsulfate reductase, subunit B [EC:1.8.99.2]
	K11180	dsrA; dissimilatory sulfite reductase alpha subunit [EC:1.8.99.5]
	K11181	dsrB; dissimilatory sulfite reductase beta subunit [EC:1.8.99.5]
	K01082	cysQ, MET22, BPNT1; 3'(2'), 5'-bisphosphate nucleotidase [EC:3.1.3.7]
	K17222	soxA; L-cysteine S-thiosulfotransferase [EC:2.8.5.2]
	K17223	soxX; L-cysteine S-thiosulfotransferase [EC:2.8.5.2]
	K17226	soxY; sulfur-oxidizing protein SoxY
	K17227	soxZ; sulfur-oxidizing protein SoxZ
	K17224	soxB; S-sulfosulfanyl-L-cysteine sulfohydrolase [EC:3.1.6.20]
	K17225	soxC; sulfane dehydrogenase subunit SoxC
	K22622	soxD; S-disulfanyl-L-cysteine oxidoreductase SoxD [EC:1.8.2.6]
	K17218	sqr; sulfide:quinone oxidoreductase [EC:1.8.5.4]
	K17230	fccA; cytochrome subunit of sulfide dehydrogenase
	K17229	fccB; sulfide dehydrogenase [flavocytochrome c] flavoprotein chain [EC:1.8.2.3]
	K02439	glpE; thiosulfate sulfurtransferase [EC:2.8.1.1]
	K07235	dsrE; Hexameric sulfur relay protein rDsrEFH, subunit E
	K07236	dsrF; Hexameric sulfur relay protein rDsrEFH, subunit F
	K07237	dsrH; Hexameric sulfur relay protein rDsrEFH, subunit H
	K23077	dsrC; dissimilatory sulfite reductase related protein
	Hydrogenase
	K06281	hyaB, hybC; hydrogenase large subunit
	K06282	hyaA, hybO; hydrogenase small subunit
	K23549	hupV; uptake hydrogenase large subunit
	K23548	hupU; uptake hydrogenase small subunit
	K00436	hoxH; NAD-reducing hydrogenase large subunit
	K18005	hoxF; [NiFe] hydrogenase diaphorase moiety large subunit
	K18006	hoxU; [NiFe] hydrogenase diaphorase moiety small subunit
	K18007	hoxY; NAD-reducing hydrogenase small subunit
	Nitrogen metabolism
	K02575	NRT, narK, nrtP, nasA; MFS transporter, NNP family, nitrate/nitrite transporter
	K00372	nasA; assimilatory nitrate reductase catalytic subunit [EC:1.7.99.-]
	K00360	nasB; assimilatory nitrate reductase electron transfer subunit [EC:1.7.99.-]
	K00370	narG, narZ, nxrA; nitrate reductase / nitrite oxidoreductase, alpha subunit
	K00371	narH, narY, nxrB; nitrate reductase / nitrite oxidoreductase, beta subunit
	K00374	narI, narV; nitrate reductase gamma subunit
	K02567	napA; periplasmic nitrate reductase NapA
	K02568	napB; cytochrome c-type protein NapB
	K00362	nirB; nitrite reductase (NADH) large subunit
	K00363	nirD; nitrite reductase (NADH) small subunit
	K03385	nrfA; nitrite reductase (cytochrome c-552) [EC:1.7.2.2]
	K15876	nrfH; cytochrome c nitrite reductase small subunit
	K00368	nirK; nitrite reductase (NO-forming) [EC:1.7.2.1]
	K15864	nirS; nitrite reductase (NO-forming) / hydroxylamine reductase
	K04561	norB; nitric oxide reductase subunit B
	K02305	norC; nitric oxide reductase subunit C
	K00376	nosZ; nitrous-oxide reductase
	K01915	glnA, GLUL; glutamine synthetase [EC:6.3.1.2]
	K00265	gltB; glutamate synthase (NADPH) large chain [EC:1.4.1.13]
	K00266	gltD; glutamate synthase (NADPH) small chain [EC:1.4.1.13]
	Oxidative phosphorylation
	K02257	COX10, ctaB, cyoE; heme o synthase [EC:2.5.1.141]
	K02277	coxD, ctaF; cytochrome c oxidase subunit IV [EC:7.1.1.9]
	K02276	coxC, ctaE; cytochrome c oxidase subunit III [EC:7.1.1.9]
	K02274	coxA, ctaD; cytochrome c oxidase subunit I [EC:7.1.1.9]
	K02275	coxB, ctaC; cytochrome c oxidase subunit II [EC:7.1.1.9]
	K02258	COX11, ctaG; cytochrome c oxidase assembly protein subunit 11
	K02259	COX15, ctaA; heme a synthase [EC:1.17.99.9]
	K00404	ccoN; cytochrome c oxidase cbb3-type subunit I [EC:7.1.1.9]
	K00405	ccoO; cytochrome c oxidase cbb3-type subunit II
	K00406	ccoP; cytochrome c oxidase cbb3-type subunit III
	K00407	ccoQ; cytochrome c oxidase cbb3-type subunit IV
	K00411	UQCRFS1, RIP1, petA; ubiquinol-cytochrome c reductase iron-sulfur subunit [EC:7.1.1.8]
	K00412	CYTB, petB; ubiquinol-cytochrome c reductase cytochrome b subunit
	K00413	CYC1, CYT1, petC; ubiquinol-cytochrome c reductase cytochrome c1 subunit
	K08738	CYC; cytochrome c
	K00330	nuoA; NADH-quinone oxidoreductase subunit A [EC:7.1.1.2]
	K00331	nuoB; NADH-quinone oxidoreductase subunit B [EC:7.1.1.2]
	K00332	nuoC; NADH-quinone oxidoreductase subunit C [EC:7.1.1.2]
	K00333	nuoD; NADH-quinone oxidoreductase subunit D [EC:7.1.1.2]
	K00334	nuoE; NADH-quinone oxidoreductase subunit E [EC:7.1.1.2]
	K00335	nuoF; NADH-quinone oxidoreductase subunit F [EC:7.1.1.2]
	K00336	nuoG; NADH-quinone oxidoreductase subunit G [EC:7.1.1.2]
	K00337	nuoH; NADH-quinone oxidoreductase subunit H [EC:7.1.1.2]
	K00338	nuoI; NADH-quinone oxidoreductase subunit I [EC:7.1.1.2]
	K00339	nuoJ; NADH-quinone oxidoreductase subunit J [EC:7.1.1.2]
	K00340	nuoK; NADH-quinone oxidoreductase subunit K [EC:7.1.1.2]
	K00341	nuoL; NADH-quinone oxidoreductase subunit L [EC:7.1.1.2]
	K00342	nuoM; NADH-quinone oxidoreductase subunit M [EC:7.1.1.2]
	K00343	nuoN; NADH-quinone oxidoreductase subunit N [EC:7.1.1.2]
	K02108	ATPF0A, atpB; F-type H+-transporting ATPase subunit a
	K02109	ATPF0B, atpF; F-type H+-transporting ATPase subunit b
	K02110	ATPF0C, atpE; F-type H+-transporting ATPase subunit c
	K02111	ATPF1A, atpA; F-type H+/Na+-transporting ATPase subunit alpha [EC:7.1.2.2 7.2.2.1]
	K02112	ATPF1B, atpD; F-type H+/Na+-transporting ATPase subunit beta [EC:7.1.2.2 7.2.2.1]
	K02115	ATPF1G, atpG; F-type H+-transporting ATPase subunit gamma
	K02113	ATPF1D, atpH; F-type H+-transporting ATPase subunit delta
	K02114	ATPF1E, atpC; F-type H+-transporting ATPase subunit epsilon
Secretion system	Type I II III IV Va Vb Vc VI absent
	Sec-SRP
	K03072	secD; preprotein translocase subunit SecD
	K03074	secF; preprotein translocase subunit SecF
	K03073	secE; preprotein translocase subunit SecE
	K03075	secG; preprotein translocase subunit SecG
	K03076	secY; preprotein translocase subunit SecY
	K03210	yajC; preprotein translocase subunit YajC
	K03217	yidC, spoIIIJ, OXA1, ccfA; YidC/Oxa1 family membrane protein insertase
	K03070	secA; preprotein translocase subunit SecA [EC:7.4.2.8]
	K13301	secM; secretion monitor
	K03110	ftsY; fused signal recognition particle receptor
	K03071	secB; preprotein translocase subunit SecB
	K03106	SRP54, ffh; signal recognition particle subunit SRP54 [EC:3.6.5.4]
	Twin arginine targeting (Tat)
	K03116	tatA; sec-independent protein translocase protein TatA
	K03117	tatB; sec-independent protein translocase protein TatB
	K03118	tatC; sec-independent protein translocase protein TatC
	K03425	tatE; sec-independent protein translocase protein TatE
Cell motility	MS/C ring, Type III secretion (T3SS)
	K02408	fliE; flagellar hook-basal body complex protein FliE
	K02409	fliF; flagellar M-ring protein FliF
	K02410	fliG; flagellar motor switch protein FliG
	K02411	fliH; flagellar assembly protein FliH
	K02412	fliI; flagellum-specific ATP synthase [EC:7.4.2.8]
	K02413	fliJ; flagellar protein FliJ
	K02414	fliK; flagellar hook-length control protein FliK
	K02415	fliL; flagellar protein FliL
	K02416	fliM; flagellar motor switch protein FliM
	K02417	fliN; flagellar motor switch protein FliN
	K02418	fliO, fliZ; flagellar protein FliO/FliZ
	K02419	fliP; flagellar biosynthesis protein FliP
	K02420	fliQ; flagellar biosynthesis protein FliQ
	K02421	fliR; flagellar biosynthesis protein FliR
	K04562	flhG, fleN; flagellar biosynthesis protein FlhG
	K02404	flhF; flagellar biosynthesis protein FlhF
	K02400	flhA; flagellar biosynthesis protein FlhA
	K02401	flhB; flagellar biosynthesis protein FlhB
	Rod, P/L ring, hook, hook-filament junction
	K02386	flgA; flagellar basal body P-ring formation protein FlgA
	K02387	flgB; flagellar basal-body rod protein FlgB
	K02388	flgC; flagellar basal-body rod protein FlgC
	K02389	flgD; flagellar basal-body rod modification protein FlgD
	K02390	flgE; flagellar hook protein FlgE
	K02391	flgF; flagellar basal-body rod protein FlgF
	K02392	flgG; flagellar basal-body rod protein FlgG
	K02393	flgH; flagellar L-ring protein FlgH
	K02394	flgI; flagellar P-ring protein FlgI
	K02395	flgJ; peptidoglycan hydrolase FlgJ
	K02396	flgK; flagellar hook-associated protein 1
	K02397	flgL; flagellar hook-associated protein 3 FlgL
	Filament
	K02406	fliC, hag; flagellin
	K02407	fliD; flagellar hook-associated protein 2
	K02422	fliS; flagellar secretion chaperone FliS
	K13626	fliW; flagellar assembly factor FliW
	K02423	fliT; flagellar protein FliT
	Stator
	K02556	motA; chemotaxis protein MotA
	K02557	motB; chemotaxis protein MotB
	K02383	flbB; flagellar protein FlbB
	K02385	flbD; flagellar protein FlbD
	Pilus system
	COG5010	tadD; Flp pilus assembly protein TadD, contains TPR repeats
	COG3063	pilF; Tfp pilus assembly protein PilF
	K25153	gldG; gliding motility-associatede transport system auxiliary component
	K25151	gldF; gliding motility-associated transport system permease protein
	K25152	gldA; gliding motility-associated transport system ATP-binding protein
	Bacterial chemotaxis
	K03406	mcp; methyl-accepting chemotaxis protein
	K03776	aer; aerotaxis receptor
	K03407	cheA; two-component system, chemotaxis family, sensor kinase CheA
	K03412	cheB; two-component system, chemotaxis family, protein-glutamate methylesterase/glutaminase
	K03410	cheC; chemotaxis protein CheC
	K03411	cheD; chemotaxis protein CheD
	K00575	cheR; chemotaxis protein methyltransferase CheR
	K03415	cheV; two-component system, chemotaxis family, chemotaxis protein CheV
	K03408	cheW; purine-binding chemotaxis protein CheW
	K03409	cheX; chemotaxis protein CheX
	K03413	cheY; two-component system, chemotaxis family, chemotaxis protein CheY
	K03414	cheZ; chemotaxis protein CheZ
	K02410	fliG; flagellar motor switch protein FliG
	K02416	fliM; flagellar motor switch protein FliM
	K02417	fliN; flagellar motor switch protein FliN
	K02556	motA; chemotaxis protein MotA
	K02557	motB; chemotaxis protein MotB
DNA repair	Homologous recombination
	K07462	recJ; single-stranded-DNA-specific exonuclease [EC:3.1.-.-]
	K03111	ssb; single-strand DNA-binding protein
	K03553	recA; recombination protein RecA
	K03629	recF; DNA replication and repair protein RecF
	K03584	recO; DNA repair protein RecO (recombination protein O)
	K06187	recR; recombination protein RecR
	K02335	polA; DNA polymerase I [EC:2.7.7.7]
	K03550	ruvA; holliday junction DNA helicase RuvA [EC:5.6.2.4]
	K03551	ruvB; holliday junction DNA helicase RuvB [EC:5.6.2.4]
	K01159	ruvC; crossover junction endodeoxyribonuclease RuvC [EC:3.1.21.10]
	K03655	recG; ATP-dependent DNA helicase RecG [EC:5.6.2.4]
	Nucleotide excision repair
	K03701	uvrA; excinuclease ABC subunit A
	K03702	uvrB; excinuclease ABC subunit B
	K03723	mfd; transcription-repair coupling factor (superfamily II helicase) [EC:5.6.2.4]
	K03703	uvrC; excinuclease ABC subunit C
	K03657	uvrD, pcrA; ATP-dependent DNA helicase UvrD/PcrA [EC:5.6.2.4]
	K02335	polA; DNA polymerase I [EC:2.7.7.7]
	K01972	E6.5.1.2, ligA, ligB; DNA ligase (NAD+) [EC:6.5.1.2]

## Sheet: Table S9
Table S9 KEGG genes and their expressional levels in the gill tissues of the three scallop individuals. TPM: Transcripts Per Million
	KEGG	Annotation	Gene	TPM (G1)	TPM (G2)	TPM (G3)	Average G2 & G3	Average G1, G2 & G3
Glycolysis	Glycolysis / Gluconeogenesis, completed
	K00845	glk; glucokinase [EC:2.7.1.2]	/
	K15778	pmm-pgm; phosphomannomutase / phosphoglucomutase [EC:5.4.2.8 5.4.2.2]	Ctma0668	504.057	43.032	244.554	143.793	263.881
	K01810	GPI, pgi; glucose-6-phosphate isomerase [EC:5.3.1.9]	Ctma1044	219.469	44.9402	135.652	90.2959	133.353
	K21071	pfk, pfp; ATP-dependent phosphofructokinase / diphosphate-dependent phosphofructokinase [EC:2.7.1.11 2.7.1.90]	Ctma0839	874.796	2855.11	2279.96	2567.54	2003.29
	K03841	FBP, fbp; fructose-1,6-bisphosphatase I [EC:3.1.3.11]	/
	K01624	FBA, fbaA; fructose-bisphosphate aldolase, class II [EC:4.1.2.13]	Ctma1209	808.87	4951.45	4071.39	4511.42	3277.24
	K01803	TPI, tpiA; triosephosphate isomerase (TIM) [EC:5.3.1.1]	Ctma1307	395.91	1100.76	920.957	1010.86	805.877
	K00134	GAPDH, gapA; glyceraldehyde 3-phosphate dehydrogenase [EC:1.2.1.12]	Ctma1213	413.976	4854.1	4413.59	4633.85	3227.22
	K00927	PGK, pgk; phosphoglycerate kinase [EC:2.7.2.3]	Ctma1211	872.721	1070.52	995.909	1033.22	979.717
	K15633	gpmI; 2,3-bisphosphoglycerate-independent phosphoglycerate mutase [EC:5.4.2.12]	Ctma0905	246.221	63.1941	131.856	97.525	147.09
	K01689	ENO, eno; enolase [EC:4.2.1.11]	Ctma1417	872.635	220.93	426.792	323.861	506.786
	K00873	PK, pyk; pyruvate kinase [EC:2.7.1.40]	Ctma1210	353.479	349.429	376.24	362.835	359.716
	Pyruvate oxidation, completed
	K00163	aceE; pyruvate dehydrogenase E1 component [EC:1.2.4.1]	Ctma0666	853.029	250.088	468.89	359.489	524.002
	K00161	PDHA, pdhA; pyruvate dehydrogenase E1 component alpha subunit [EC:1.2.4.1]	/
	K00162	PDHB, pdhB; pyruvate dehydrogenase E1 component beta subunit [EC:1.2.4.1]	/
	K00627	DLAT, aceF, pdhC; pyruvate dehydrogenase E2 component (dihydrolipoamide acetyltransferase) [EC:2.3.1.12]	Ctma1122	457.066	113.446	279.079	196.262	283.197
	K00382	DLD, lpd, pdhD; dihydrolipoamide dehydrogenase [EC:1.8.1.4]	Ctma1123	1447.79	223.006	544.865	383.935	738.554
TCA cycle	Tricarboxylic acid (TCA) cycle, incompleted, 2-oxoglutarate to succinyl-CoA, succinate to fumarate, malate to oxaloacetate
	K01958	PC, pyc; pyruvate carboxylase [EC:6.4.1.1]	/
	K01647	CS, gltA; citrate synthase [EC:2.3.3.1]	Ctma0897	1227.93	213.454	463.402	338.428	634.929
	K01648	ACLY; ATP citrate (pro-S)-lyase [EC:2.3.3.8]	/
	K01681	ACO, acnA; aconitate hydratase [EC:4.2.1.3]	/
	K01682	acnB; aconitate hydratase 2 / 2-methylisocitrate dehydratase [EC:4.2.1.3 4.2.1.99]	Ctma1166	676.718	228.127	432.701	330.414	445.848
	K00031	IDH1, IDH2, icd; isocitrate dehydrogenase [EC:1.1.1.42]	Ctma1543	413.599	288.774	398.263	343.518	366.879
	K00164	OGDH, sucA; 2-oxoglutarate dehydrogenase E1 component [EC:1.2.4.2]	/
	K00658	DLST, sucB; 2-oxoglutarate dehydrogenase E2 component (dihydrolipoamide succinyltransferase) [EC:2.3.1.61]	/
	K00382	DLD, lpd, pdhD; dihydrolipoamide dehydrogenase [EC:1.8.1.4]	Ctma1123	1447.79	223.006	544.865	383.935	738.554
	K00174	korA, oorA, oforA; 2-oxoglutarate/2-oxoacid ferredoxin oxidoreductase subunit alpha [EC:1.2.7.3 1.2.7.11]	/
	K00175	korB, oorB, oforB; 2-oxoglutarate/2-oxoacid ferredoxin oxidoreductase subunit beta [EC:1.2.7.3 1.2.7.11]	/
	K00177	korC, oorC; 2-oxoglutarate ferredoxin oxidoreductase subunit gamma [EC:1.2.7.3]	/
	K00176	korD, oorD; 2-oxoglutarate ferredoxin oxidoreductase subunit delta [EC:1.2.7.3]	/
	K01902	sucD; succinyl-CoA synthetase alpha subunit [EC:6.2.1.5]	Ctma0750	584.499	164.763	337.584	251.173	362.282
	K01903	sucC; succinyl-CoA synthetase beta subunit [EC:6.2.1.5]	Ctma0749	822.92	16.115	346.696	181.406	395.244
	K18118	aarC, cat1; succinyl-CoA:acetate CoA-transferase [EC:2.8.3.18]	/
	K00239	sdhA, frdA; succinate dehydrogenase / fumarate reductase, flavoprotein subunit [EC:1.3.5.1 1.3.5.4]	/
	K00240	sdhB, frdB; succinate dehydrogenase / fumarate reductase, iron-sulfur subunit [EC:1.3.5.1 1.3.5.4]	/
	K00241	sdhC, frdC; succinate dehydrogenase / fumarate reductase, cytochrome b subunit	/
	K00242	sdhD, frdD; succinate dehydrogenase / fumarate reductase, membrane anchor subunit	/
	K00244	frdA; fumarate reductase flavoprotein subunit [EC:1.3.5.4]	/
	K00245	frdB; fumarate reductase iron-sulfur subunit [EC:1.3.5.4]	/
	K00246	frdC; fumarate reductase subunit C	/
	K00247	frdD; fumarate reductase subunit D	/
	K01676	E4.2.1.2A, fumA, fumB; fumarate hydratase, class I [EC:4.2.1.2]	Ctma0335	297.565	94.1714	184.732	139.452	192.156
	K01679	E4.2.1.2B, fumC, FH; fumarate hydratase, class II [EC:4.2.1.2]	/
	K00024	mdh; malate dehydrogenase [EC:1.1.1.37]	/
	K00116	mqo; malate dehydrogenase (quinone) [EC:1.1.5.4]	/
CBB cycle	Calvin–Benson–Bassham (CBB) cycle
	K01601	rbcL; ribulose-bisphosphate carboxylase large chain [EC:4.1.1.39]	Ctma0440	407.051	14360.4	8923.93	11642.2	7897.14
	K01602	rbcS; ribulose-bisphosphate carboxylase small chain [EC:4.1.1.39]	Ctma0441	223.018	8861.69	4668.8	6765.25	4584.51
	K00927	PGK, pgk; phosphoglycerate kinase [EC:2.7.2.3]	Ctma1211	872.721	1070.52	995.909	1033.22	979.717
	K00134	GAPDH, gapA; glyceraldehyde 3-phosphate dehydrogenase [EC:1.2.1.12]	Ctma1213	413.976	4854.1	4413.59	4633.85	3227.22
	K01623	ALDO; fructose-bisphosphate aldolase, class I [EC:4.1.2.13]	/
	K11645	fbaB; fructose-bisphosphate aldolase, class I [EC:4.1.2.13]	/
	K01624	FBA, fbaA; fructose-bisphosphate aldolase, class II [EC:4.1.2.13]	Ctma1209	808.87	4951.45	4071.39	4511.42	3277.24
	K03841	FBP, fbp; fructose-1,6-bisphosphatase I [EC:3.1.3.11]	/
	K00615	E2.2.1.1, tktA, tktB; transketolase [EC:2.2.1.1]	Ctma1214	841.202	1852.31	1599.2	1725.75	1430.9
	K01807	rpiA; ribose 5-phosphate isomerase A [EC:5.3.1.6]	Ctma0209	784.313	150.477	324.778	237.627	419.856
	K01808	rpiB; ribose 5-phosphate isomerase B [EC:5.3.1.6]	/
	K00855	PRK, prkB; phosphoribulokinase [EC:2.7.1.19]	Ctma1301	694.912	2888.09	2306.16	2597.12	1963.05
	K01803	TPI, tpiA; triosephosphate isomerase (TIM) [EC:5.3.1.1]	Ctma1307	395.91	1100.76	920.957	1010.86	805.877
	K01621	xfp, xpk; xylulose-5-phosphate/fructose-6-phosphate phosphoketolase [EC:4.1.2.9 4.1.2.22]	/
	K01783	rpe, RPE; ribulose-phosphate 3-epimerase [EC:5.1.3.1]	Ctma0906	615.961	1971.98	1575.64	1773.81	1387.86
rTCA cycle	Reductive tricarboxylic acid (rTCA) cycle, incompleted
	K00169	porA; pyruvate ferredoxin oxidoreductase alpha subunit [EC:1.2.7.1]	/
	K00170	porB; pyruvate ferredoxin oxidoreductase beta subunit [EC:1.2.7.1]	Ctma1132	583.569	86.5599	329.441	208	333.19
	K00172	porG; pyruvate ferredoxin oxidoreductase gamma subunit [EC:1.2.7.1]	/
	K00171	porD; pyruvate ferredoxin oxidoreductase delta subunit [EC:1.2.7.1]	/
	K03737	por, nifJ; pyruvate-ferredoxin/flavodoxin oxidoreductase [EC:1.2.7.1 1.2.7.-]	/
	K01007	pps, ppsA; pyruvate, water dikinase [EC:2.7.9.2]	/
	K01006	ppdK; pyruvate, orthophosphate dikinase [EC:2.7.9.1]	/
	K01595	ppc; phosphoenolpyruvate carboxylase [EC:4.1.1.31]	Ctma1226	175.402	17.7356	95.2904	56.513	96.1427
	K01959	pycA; pyruvate carboxylase subunit A [EC:6.4.1.1]	/
	K01960	pycB; pyruvate carboxylase subunit B [EC:6.4.1.1]	/
	K00024	mdh; malate dehydrogenase [EC:1.1.1.37]	/
	K01676	E4.2.1.2A, fumA, fumB; fumarate hydratase, class I [EC:4.2.1.2]	Ctma0335	297.565	94.1714	184.732	139.452	192.156
	K01679	E4.2.1.2B, fumC, FH; fumarate hydratase, class II [EC:4.2.1.2]	/
	K00239	sdhA, frdA; succinate dehydrogenase / fumarate reductase, flavoprotein subunit [EC:1.3.5.1 1.3.5.4]	/
	K00240	sdhB, frdB; succinate dehydrogenase / fumarate reductase, iron-sulfur subunit [EC:1.3.5.1 1.3.5.4]	/
	K00241	sdhC, frdC; succinate dehydrogenase / fumarate reductase, cytochrome b subunit	/
	K00242	sdhD, frdD; succinate dehydrogenase / fumarate reductase, membrane anchor subunit	/
	K00244	frdA; fumarate reductase flavoprotein subunit [EC:1.3.5.4]	/
	K00245	frdB; fumarate reductase iron-sulfur subunit [EC:1.3.5.4]	/
	K00246	frdC; fumarate reductase subunit C	/
	K00247	frdD; fumarate reductase subunit D	/
	K01902	sucD; succinyl-CoA synthetase alpha subunit [EC:6.2.1.5]	Ctma0750	584.499	164.763	337.584	251.173	362.282
	K01903	sucC; succinyl-CoA synthetase beta subunit [EC:6.2.1.5]	Ctma0749	822.92	16.115	346.696	181.406	395.244
	K00626	E2.3.1.9, atoB; acetyl-CoA C-acetyltransferase [EC:2.3.1.9]	/
	K00174	korA, oorA, oforA; 2-oxoglutarate/2-oxoacid ferredoxin oxidoreductase subunit alpha [EC:1.2.7.3 1.2.7.11]	/
	K00175	korB, oorB, oforB; 2-oxoglutarate/2-oxoacid ferredoxin oxidoreductase subunit beta [EC:1.2.7.3 1.2.7.11]	/
	K00177	korC, oorC; 2-oxoglutarate ferredoxin oxidoreductase subunit gamma [EC:1.2.7.3]	/
	K00176	korD, oorD; 2-oxoglutarate ferredoxin oxidoreductase subunit delta [EC:1.2.7.3]	/
	K00031	IDH1, IDH2, icd; isocitrate dehydrogenase [EC:1.1.1.42]	Ctma1543	413.599	288.774	398.263	343.518	366.879
	K01681	ACO, acnA; aconitate hydratase [EC:4.2.1.3]	/
	K01682	acnB; aconitate hydratase 2 / 2-methylisocitrate dehydratase [EC:4.2.1.3 4.2.1.99]	Ctma1166	676.718	228.127	432.701	330.414	445.848
	K01648	ACLY; ATP citrate (pro-S)-lyase [EC:2.3.3.8]	/
	K15230	aclA; ATP-citrate lyase alpha-subunit [EC:2.3.3.8]	/
	K15231	aclB; ATP-citrate lyase beta-subunit [EC:2.3.3.8]	/
PPP	Pentose phosphate pathway
	K21071	pfk, pfp; ATP-dependent phosphofructokinase / diphosphate-dependent phosphofructokinase [EC:2.7.1.11 2.7.1.90]	Ctma0839	874.796	2855.11	2279.96	2567.54	2003.29
	K02446	glpX; fructose-1,6-bisphosphatase II [EC:3.1.3.11]	/
	K01624	FBA, fbaA; fructose-bisphosphate aldolase, class II [EC:4.1.2.13]	Ctma1209	808.87	4951.45	4071.39	4511.42	3277.24
	K00615	tktA, tktB; transketolase [EC:2.2.1.1]	Ctma1214	841.202	1852.31	1599.2	1725.75	1430.9
	K00616	talA, talB; transaldolase [EC:2.2.1.2]	/
	K01783	rpe, RPE; ribulose-phosphate 3-epimerase [EC:5.1.3.1]	Ctma0906	615.961	1971.98	1575.64	1773.81	1387.86
	K01807	rpiA; ribose 5-phosphate isomerase A [EC:5.3.1.6]	Ctma0209	784.313	150.477	324.778	237.627	419.856
	K01808	rpiB; ribose 5-phosphate isomerase B [EC:5.3.1.6]	/
	K00948	PRPS, prsA; ribose-phosphate pyrophosphokinase [EC:2.7.6.1]	Ctma0797	918.893	125.359	351.295	238.327	465.183
Energy metabolism	Sulfur metabolism
	K00958	sat, met3; sulfate adenylyltransferase [EC:2.7.7.4]	Ctma0847	295.826	1396.64	1310.17	1353.4	1000.88
	K00394	aprA; adenylylsulfate reductase, subunit A [EC:1.8.99.2]	Ctma0844	617.238	8379.89	5873.59	7126.74	4956.9
	K00395	aprB; adenylylsulfate reductase, subunit B [EC:1.8.99.2]	Ctma0845	394.001	10763.3	9356.63	10060	6837.97
	K11180	dsrA; dissimilatory sulfite reductase alpha subunit [EC:1.8.99.5]	Ctma1019	439.9	1355.9	1410.51	1383.21	1068.77
	K11181	dsrB; dissimilatory sulfite reductase beta subunit [EC:1.8.99.5]	Ctma1018	810.872	5237.73	4763.17	5000.45	3603.93
	K01082	cysQ, MET22, BPNT1; 3'(2'), 5'-bisphosphate nucleotidase [EC:3.1.3.7]	Ctma0806	399.647	44.7538	198.907	121.83	214.436
	/	rhodanese-like protein	Ctma1453	367.941	43049.1	28614	35831.6	24010.4
	/	rhodanese-like protein	Ctma1454	239.837	37860.2	19937.2	28898.7	19345.8
	K17222	soxA; L-cysteine S-thiosulfotransferase [EC:2.8.5.2]	Ctma0312	403.049	16634.5	9409.61	13022	8815.71
	K17223	soxX; L-cysteine S-thiosulfotransferase [EC:2.8.5.2]	Ctma0309	235.689	33517.4	18375.1	25946.3	17376.1
	K17226	soxY; sulfur-oxidizing protein SoxY	Ctma0310	416.459	21608.9	15269.6	18439.2	12431.6
	K17227	soxZ; sulfur-oxidizing protein SoxZ	Ctma0311	91.6833	23410.9	16601.4	20006.1	13368
	K17224	soxB; S-sulfosulfanyl-L-cysteine sulfohydrolase [EC:3.1.6.20]	Ctma0736	988.04	197.713	462.607	330.16	549.453
	K17225	soxC; sulfane dehydrogenase subunit SoxC	/
	K22622	soxD; S-disulfanyl-L-cysteine oxidoreductase SoxD [EC:1.8.2.6]	/
	K17218	sqr; sulfide:quinone oxidoreductase [EC:1.8.5.4]	Ctma0883,Ctma0933	993.297	1407.12	1312.22	1359.67	1237.55
	K17230	fccA; cytochrome subunit of sulfide dehydrogenase	Ctma0091	326.376	1475.49	1203.7	1339.59	1001.85
	K17229	fccB; sulfide dehydrogenase [flavocytochrome c] flavoprotein chain [EC:1.8.2.3]	/
	K02439	glpE; thiosulfate sulfurtransferase [EC:2.8.1.1]	Ctma1082	173.748	110.214	169.4	139.807	151.121
	/	soxE; Sulfur/thiosulfate oxidation protein SoxE	/
	/	soxF; Sulfur/thiosulfate oxidation protein SoxF	/
	/	soxG; Sulfur oxidation protein, metal-dependent hydrolase SoxG	/
	/	soxH; Sulfur oxidation protein, metal-dependent hydrolase SoxH	/
	/	soxS; Sulfur/thiosulfate oxidation protein SoxS	/
	/	soxR; Redox-sensitive transcriptional regulator SoxR	/
	/	soxT; Sulfur/thiosulfate oxidation protein SoxT	/
	/	soxV; Sulfur/thiosulfate oxidation protein SoxV	/
	/	soxW; Sulfur/thiosulfate oxidation protein SoxW	/
	K07235	dsrE; Hexameric sulfur relay protein rDsrEFH, subunit E	Ctma1017	634.825	3555.42	2635.3	3095.36	2275.18
	K07236	dsrF; Hexameric sulfur relay protein rDsrEFH, subunit F	Ctma1016	710.108	3442.87	2567.81	3005.34	2240.26
	K07237	dsrH; Hexameric sulfur relay protein rDsrEFH, subunit H	Ctma1015	349.732	2401.3	1665.84	2033.57	1472.29
	K23077	dsrC; dissimilatory sulfite reductase related protein	Ctma1033	378.224	626.416	631.045	628.73	545.228
	/	dsrM; Transmembrane electron transport complex rDsrKMJOP, subunit M	/
	/	dsrK; Transmembrane electron transport complex rDsrKMJOP, subunit K	/
	/	dsrL; Transmembrane electron transport complex rDsrKMJOP, subunit L	/
	/	dsrJ; Transmembrane electron transport complex rDsrKMJOP, subunit J	/
	/	dsrO; Transmembrane electron transport complex rDsrKMJOP, subunit O	/
	/	dsrP; Transmembrane electron transport complex rDsrKMJOP, subunit P	/
	/	dsrN; Sulfur oxidation protein DsrN	/
	/	dsrR; Sulfur oxidation protein DsrR	/
	/	dsrS; Sulfur oxidation protein DsrS	/
	Hydrogenase, absent
	K06281	hyaB, hybC; hydrogenase large subunit	/
	K06282	hyaA, hybO; hydrogenase small subunit	/
	K23549	hupV; uptake hydrogenase large subunit	/
	K23548	hupU; uptake hydrogenase small subunit	/
	K00436	hoxH; NAD-reducing hydrogenase large subunit	/
	K18005	hoxF; [NiFe] hydrogenase diaphorase moiety large subunit	/
	K18006	hoxU; [NiFe] hydrogenase diaphorase moiety small subunit	/
	K18007	hoxY; NAD-reducing hydrogenase small subunit	/
	Nitrogen metabolism
	K03320	amt, AMT, MEP; ammonium transporter, Amt family	Ctma0261, Ctma0267	4048.72	1233.11	3976.93	2605.02	3086.25
	K02575	NRT, narK, nrtP, nasA; MFS transporter, NNP family, nitrate/nitrite transporter	Ctma0460	1795.97	27.0406	502.044	264.543	775.017
	K00372	nasA; assimilatory nitrate reductase catalytic subunit [EC:1.7.99.-]	Ctma0462	399.45	77.0661	295.677	186.371	257.398
	K00360	nasB; assimilatory nitrate reductase electron transfer subunit [EC:1.7.99.-]	/
	K00370	narG, narZ, nxrA; nitrate reductase / nitrite oxidoreductase, alpha subunit	/
	K00371	narH, narY, nxrB; nitrate reductase / nitrite oxidoreductase, beta subunit	/
	K00374	narI, narV; nitrate reductase gamma subunit	Ctma1013	887.168	326.722	539.732	433.227	584.541
	K02567	napA; periplasmic nitrate reductase NapA	/
	K02568	napB; cytochrome c-type protein NapB	/
	K00362	nirB; nitrite reductase (NADH) large subunit	Ctma0459	1598.95	46.804	550.982	298.893	732.247
	K00363	nirD; nitrite reductase (NADH) small subunit	Ctma0477	687.935	145.809	352.175	248.992	395.306
	K03385	nrfA; nitrite reductase (cytochrome c-552) [EC:1.7.2.2]	/
	K15876	nrfH; cytochrome c nitrite reductase small subunit	/
	K00368	nirK; nitrite reductase (NO-forming) [EC:1.7.2.1]	Ctma1255	388.093	154.191	199.211	176.701	247.165
	K15864	nirS; nitrite reductase (NO-forming) / hydroxylamine reductase	/
	K04561	norB; nitric oxide reductase subunit B	Ctma1251	776.521	46.0365	309.658	177.847	377.405
	K02305	norC; nitric oxide reductase subunit C	/
	K00376	nosZ; nitrous-oxide reductase	/
	K01915	glnA, GLUL; glutamine synthetase [EC:6.3.1.2]	Ctma0540	466.171	7270.91	8269.19	7770.05	5335.42
	K00265	gltB; glutamate synthase (NADPH) large chain [EC:1.4.1.13]	Ctma0909	818.738	262.737	457.298	360.018	512.925
	K00266	gltD; glutamate synthase (NADPH) small chain [EC:1.4.1.13]	Ctma1020	471.971	262.806	357.119	309.962	363.965
	Oxidative phosphorylation
	K02257	COX10, ctaB, cyoE; heme o synthase [EC:2.5.1.141]	Ctma1266	4939.36	38.617	1327.04	682.831	2101.67
	K02277	coxD, ctaF; cytochrome c oxidase subunit IV [EC:7.1.1.9]	/
	K02276	coxC, ctaE; cytochrome c oxidase subunit III [EC:7.1.1.9]	Ctma1259	848.507	3873.9	2939.94	3406.92	2554.12
	K02274	coxA, ctaD; cytochrome c oxidase subunit I [EC:7.1.1.9]	Ctma1262	1245.51	5204.39	3804.01	4504.2	3417.97
	K02275	coxB, ctaC; cytochrome c oxidase subunit II [EC:7.1.1.9]	Ctma1263	497.858	4678.71	3678.38	4178.54	2951.65
	K02258	COX11, ctaG; cytochrome c oxidase assembly protein subunit 11	Ctma1260	577.034	1225.36	554.3	889.83	785.564
	K02259	COX15, ctaA; heme a synthase [EC:1.17.99.9]	Ctma1264	709.32	77.1879	304.987	191.087	363.832
	K00404	ccoN; cytochrome c oxidase cbb3-type subunit I [EC:7.1.1.9]	Ctma1099	1698.36	1112.69	1359.72	1236.21	1390.26
	K00405	ccoO; cytochrome c oxidase cbb3-type subunit II	Ctma1098	510.871	1209.18	1314.63	1261.91	1011.56
	K00406	ccoP; cytochrome c oxidase cbb3-type subunit III	Ctma1096	456.319	1044.69	916.791	980.741	805.934
	K00407	ccoQ; cytochrome c oxidase cbb3-type subunit IV	/
	K00411	UQCRFS1, RIP1, petA; ubiquinol-cytochrome c reductase iron-sulfur subunit [EC:7.1.1.8]	Ctma1291	390.758	1165.67	895.582	1030.63	817.337
	K00412	CYTB, petB; ubiquinol-cytochrome c reductase cytochrome b subunit	Ctma1292	901.455	869.964	881.342	875.653	884.254
	K00413	CYC1, CYT1, petC; ubiquinol-cytochrome c reductase cytochrome c1 subunit	Ctma1293	378.12	1111.59	983.831	1047.71	824.515
	K08738	CYC; cytochrome c	Ctma0182,Ctma1095	784.914	12339.7	6745.19	9542.44	6623.27
	K00330	nuoA; NADH-quinone oxidoreductase subunit A [EC:7.1.1.2]	Ctma0222	4196.67	61.6925	1339.76	700.725	1866.04
	K00331	nuoB; NADH-quinone oxidoreductase subunit B [EC:7.1.1.2]	Ctma0223	1248.76	194.909	550.098	372.503	664.59
	K00332	nuoC; NADH-quinone oxidoreductase subunit C [EC:7.1.1.2]	Ctma0224	777.845	155.013	410.384	282.698	447.747
	K00333	nuoD; NADH-quinone oxidoreductase subunit D [EC:7.1.1.2]	Ctma0225	328.362	143.156	219.98	181.568	230.499
	K00334	nuoE; NADH-quinone oxidoreductase subunit E [EC:7.1.1.2]	Ctma0226	244.856	189.748	214.078	201.913	216.227
	K00335	nuoF; NADH-quinone oxidoreductase subunit F [EC:7.1.1.2]	Ctma0227	649.386	150.087	288.73	219.409	362.734
	K00336	nuoG; NADH-quinone oxidoreductase subunit G [EC:7.1.1.2]	Ctma0228	398.903	113.943	180.653	147.298	231.166
	K00337	nuoH; NADH-quinone oxidoreductase subunit H [EC:7.1.1.2]	Ctma0229	2057.93	107.101	658.725	382.913	941.251
	K00338	nuoI; NADH-quinone oxidoreductase subunit I [EC:7.1.1.2]	Ctma0230	1515.56	289.279	639.316	464.298	814.72
	K00339	nuoJ; NADH-quinone oxidoreductase subunit J [EC:7.1.1.2]	Ctma0231	1459.6	72.6146	393.192	232.903	641.801
	K00340	nuoK; NADH-quinone oxidoreductase subunit K [EC:7.1.1.2]	Ctma0232	1321.74	158.443	803.386	480.915	761.189
	K00341	nuoL; NADH-quinone oxidoreductase subunit L [EC:7.1.1.2]	Ctma0235	704.904	101.975	352.065	227.02	386.315
	K00342	nuoM; NADH-quinone oxidoreductase subunit M [EC:7.1.1.2]	Ctma0236	1311.64	93.2738	493.921	293.597	632.944
	K00343	nuoN; NADH-quinone oxidoreductase subunit N [EC:7.1.1.2]	Ctma0237	591.541	119.261	306.494	212.877	339.099
	K02108	ATPF0A, atpB; F-type H+-transporting ATPase subunit a	Ctma0881	278.467	137.347	262.013	199.68	225.942
	K02109	ATPF0B, atpF; F-type H+-transporting ATPase subunit b	Ctma0879	584.911	3163.75	1881.3	2522.53	1876.65
	K02110	ATPF0C, atpE; F-type H+-transporting ATPase subunit c	Ctma0880	558.912	5090.89	3095.29	4093.09	2915.03
	K02111	ATPF1A, atpA; F-type H+/Na+-transporting ATPase subunit alpha [EC:7.1.2.2 7.2.2.1]	Ctma0877	546.45	2332.28	1894.37	2113.33	1591.04
	K02112	ATPF1B, atpD; F-type H+/Na+-transporting ATPase subunit beta [EC:7.1.2.2 7.2.2.1]	Ctma0875	793.109	2228.15	1798.71	2013.43	1606.66
	K02115	ATPF1G, atpG; F-type H+-transporting ATPase subunit gamma	Ctma0876	321.66	487.71	371.537	429.623	393.636
	K02113	ATPF1D, atpH; F-type H+-transporting ATPase subunit delta	Ctma0878	231.554	631.466	385.479	508.473	416.167
	K02114	ATPF1E, atpC; F-type H+-transporting ATPase subunit epsilon	Ctma0874	571.417	1993.43	1532.64	1763.03	1365.83
Secretion system	Type I II III IV Va Vb Vc VI absent
	Sec-SRP
	K03072	secD; preprotein translocase subunit SecD	Ctma1189	1019.88	76.6855	337.59	207.138	478.05
	K03074	secF; preprotein translocase subunit SecF	Ctma1188	947.009	111.856	441.501	276.679	500.122
	K03073	secE; preprotein translocase subunit SecE	Ctma0300	438.945	564.312	523.82	544.066	509.026
	K03075	secG; preprotein translocase subunit SecG	Ctma1308	1147.27	703.627	940.39	822.008	930.428
	K03076	secY; preprotein translocase subunit SecY	Ctma0164	943.753	190.618	417.603	304.111	517.325
	K03210	yajC; preprotein translocase subunit YajC	Ctma1190	701.227	220.883	366.698	293.79	429.602
	K03217	yidC, spoIIIJ, OXA1, ccfA; YidC/Oxa1 family membrane protein insertase	Ctma0638,Ctma0867	684.543	89.3548	378.056	233.706	383.985
	K03070	secA; preprotein translocase subunit SecA [EC:7.4.2.8]	Ctma1289	657.977	103.972	313.113	208.543	358.354
	K13301	secM; secretion monitor	/
	K03110	ftsY; fused signal recognition particle receptor	Ctma0352	871.108	88.5473	305.954	197.251	421.87
	K03071	secB; preprotein translocase subunit SecB	/
	K03106	SRP54, ffh; signal recognition particle subunit SRP54 [EC:3.6.5.4]	Ctma1585	779.462	118.625	383.774	251.2	427.287
	Twin arginine targeting (Tat)
	K03116	tatA; sec-independent protein translocase protein TatA	Ctma0271	480.096	1092.85	802.712	947.782	791.886
	K03117	tatB; sec-independent protein translocase protein TatB	Ctma0270	214.483	346.923	291.198	319.061	284.201
	K03118	tatC; sec-independent protein translocase protein TatC	Ctma0269	788.951	31.6634	328.496	180.079	383.037
	K03425	tatE; sec-independent protein translocase protein TatE	/
Cell motility	MS/C ring, Type III secretion (T3SS)
	K02408	fliE; flagellar hook-basal body complex protein FliE	/
	K02409	fliF; flagellar M-ring protein FliF	/
	K02410	fliG; flagellar motor switch protein FliG	/
	K02411	fliH; flagellar assembly protein FliH	/
	K02412	fliI; flagellum-specific ATP synthase [EC:7.4.2.8]	/
	K02413	fliJ; flagellar protein FliJ	/
	K02414	fliK; flagellar hook-length control protein FliK	/
	K02415	fliL; flagellar protein FliL	/
	K02416	fliM; flagellar motor switch protein FliM	/
	K02417	fliN; flagellar motor switch protein FliN	/
	K02418	fliO, fliZ; flagellar protein FliO/FliZ	/
	K02419	fliP; flagellar biosynthesis protein FliP	/
	K02420	fliQ; flagellar biosynthesis protein FliQ	/
	K02421	fliR; flagellar biosynthesis protein FliR	/
	K04562	flhG, fleN; flagellar biosynthesis protein FlhG	/
	K02404	flhF; flagellar biosynthesis protein FlhF	/
	K02400	flhA; flagellar biosynthesis protein FlhA	/
	K02401	flhB; flagellar biosynthesis protein FlhB	/
	Rod, P/L ring, hook, hook-filament junction		/
	K02386	flgA; flagellar basal body P-ring formation protein FlgA	/
	K02387	flgB; flagellar basal-body rod protein FlgB	/
	K02388	flgC; flagellar basal-body rod protein FlgC	/
	K02389	flgD; flagellar basal-body rod modification protein FlgD	/
	K02390	flgE; flagellar hook protein FlgE	/
	K02391	flgF; flagellar basal-body rod protein FlgF	/
	K02392	flgG; flagellar basal-body rod protein FlgG	/
	K02393	flgH; flagellar L-ring protein FlgH	/
	K02394	flgI; flagellar P-ring protein FlgI	/
	K02395	flgJ; peptidoglycan hydrolase FlgJ	/
	K02396	flgK; flagellar hook-associated protein 1	/
	K02397	flgL; flagellar hook-associated protein 3 FlgL	/
	Filament		/
	K02406	fliC, hag; flagellin	/
	K02407	fliD; flagellar hook-associated protein 2	/
	K02422	fliS; flagellar secretion chaperone FliS	/
	K13626	fliW; flagellar assembly factor FliW	/
	K02423	fliT; flagellar protein FliT	/
	Stator		/
	K02556	motA; chemotaxis protein MotA	/
	K02557	motB; chemotaxis protein MotB	/
	K02383	flbB; flagellar protein FlbB	/
	K02385	flbD; flagellar protein FlbD	/
	Pilus system		/
	COG5010	tadD; Flp pilus assembly protein TadD, contains TPR repeats	/
	COG3063	pilF; Tfp pilus assembly protein PilF	/
	K25153	gldG; gliding motility-associatede transport system auxiliary component	/
	K25151	gldF; gliding motility-associated transport system permease protein	/
	K25152	gldA; gliding motility-associated transport system ATP-binding protein	/
	Bacterial chemotaxis
	K03406	mcp; methyl-accepting chemotaxis protein	Ctma0012	350.976	24.9922	302.401	163.696	226.123
	K03776	aer; aerotaxis receptor	/
	K03407	cheA; two-component system, chemotaxis family, sensor kinase CheA	/
	K03412	cheB; two-component system, chemotaxis family, protein-glutamate methylesterase/glutaminase	/
	K03410	cheC; chemotaxis protein CheC	/
	K03411	cheD; chemotaxis protein CheD	/
	K00575	cheR; chemotaxis protein methyltransferase CheR	/
	K03415	cheV; two-component system, chemotaxis family, chemotaxis protein CheV	/
	K03408	cheW; purine-binding chemotaxis protein CheW	/
	K03409	cheX; chemotaxis protein CheX	/
	K03413	cheY; two-component system, chemotaxis family, chemotaxis protein CheY	/
	K03414	cheZ; chemotaxis protein CheZ	/
	K02410	fliG; flagellar motor switch protein FliG	/
	K02416	fliM; flagellar motor switch protein FliM	/
	K02417	fliN; flagellar motor switch protein FliN	/
	K02556	motA; chemotaxis protein MotA	/
	K02557	motB; chemotaxis protein MotB	/
ABC transpoters	Iron (III) transporter
	K02012	afuA, fbpA; iron(III) transport system substrate-binding protein	Ctma0433	237.637	257.62	381.325	319.472	292.194
	K02011	afuB, fbpB; iron(III) transport system permease protein	Ctma0434	908.098	20.2438	304.226	162.235	410.856
	K02010	afuC, fbpC; iron(III) transport system ATP-binding protein [EC:7.2.2.7]	Ctma0432	538.869	110.203	189.65	149.926	279.574
	General L-Amino acid transporter
	K09969	aapJ, bztA; general L-amino acid transport system substrate-binding protein	Ctma0516	474.317	6880.72	5241.38	6061.05	4198.81
	K09972	aapP, bztD; general L-amino acid transport system ATP-binding protein [EC:7.4.2.1]	Ctma0513	196.339	418.343	402.174	410.259	338.952
	K09971	aapM, bztC; general L-amino acid transport system permease protein	Ctma0514	1077.88	36.1717	399.569	217.87	504.539
	K09970	aapQ, bztB; general L-amino acid transport system permease protein	Ctma0515	529.233	419.383	426.326	422.855	458.314
	Lipoprotein transporter
	K09808	lolC_E; lipoprotein-releasing system permease protein	Ctma0978	534.334	11.6387	229.95	120.795	258.641
	K09810	lolD; lipoprotein-releasing system ATP-binding protein [EC:7.6.2.-]	Ctma0979	653.92	18.45	277.297	147.873	316.555
	Lipopolysaccharide transporter
	K07091	lptF; lipopolysaccharide export system permease protein	Ctma0576	225.803	23.8222	122.95	73.3862	124.192
	K11720	lptG; lipopolysaccharide export system permease protein	Ctma0655	315.306	11.4686	196.581	104.025	174.452
	K06861	lptB; lipopolysaccharide export system ATP-binding protein [EC:7.5.2.5]	Ctma1153	760.049	131.567	337.659	234.613	409.758
	K09774	lptA; lipopolysaccharide export system protein LptA	Ctma0849	214.512	8.6626	77.2454	42.954	100.14
	K11719	lptC; lipopolysaccharide export system protein LptC	Ctma0850	86.4511	8.3727	50.1867	29.2797	48.3368
	Heme
	K02196	ccmD; heme exporter protein D	/
	K02193	ccmA; heme exporter protein A [EC:7.6.2.5]	Ctma0405	330.906	64.1485	228.637	146.393	207.897
	K02194	ccmB; heme exporter protein B	Ctma0404	438.469	10.9228	207.856	109.389	219.083
	K02195	ccmC; heme exporter protein C	Ctma0123	1851.01	58.3242	515.7	287.012	808.344
	Zinc transporter
	K09815	znuA; zinc transport system substrate-binding protein	Ctma0240	1183.37	21.7253	338.415	180.07	514.503
	K09816	znuB; zinc transport system permease protein	Ctma0408	953.151	25.559	415.849	220.704	464.853
	K09817	znuC; zinc transport system ATP-binding protein [EC:7.2.2.20]	Ctma0860	1486	65.8702	531.142	298.506	694.336
Other transpoters	K03562	tolQ; biopolymer transport protein TolQ	Ctma0414	351.067	134.648	182.928	158.788	222.881
	K03560	tolR; biopolymer transport protein TolR	Ctma0415	698.34	91.51	425.343	258.426	405.064
	K11689	dctQ; C4-dicarboxylate transporter, DctQ subunit	Ctma0339	451.785	528.37	431.505	479.937	470.553
	K11690	dctM; C4-dicarboxylate transporter, DctM subunit	Ctma0338	1228.39	35.3258	368.905	202.116	544.207
	K11688	dctP; C4-dicarboxylate-binding protein DctP	Ctma0340	383.721	3855.37	2744.18	3299.77	2327.76
	K03320	amt, AMT, MEP; ammonium transporter, Amt family	Ctma0261,Ctma0267	4048.72	1233.11	3976.93	2605.02	3086.25
	K01992	ABC-2.P; ABC-2 type transport system permease protein	Ctma1121	763.99	26.5269	246.506	136.517	345.674
	K01990	ABC-2.A; ABC-2 type transport system ATP-binding protein	Ctma1120	1876.6	8.14209	594.186	301.164	826.311
	K03613	rnfE; H+/Na+-translocating ferredoxin:NAD+ oxidoreductase subunit E	Ctma0342	2412.51	89.3446	612.681	351.013	1038.18
	K03612	rnfG; H+/Na+-translocating ferredoxin:NAD+ oxidoreductase subunit G	Ctma0756	135.873	10.2594	67.0674	38.6634	71.0667
	K03614	rnfD; H+/Na+-translocating ferredoxin:NAD+ oxidoreductase subunit D [EC:7.1.1.11 7.2.1.2]	Ctma0757	837.168	24.9039	327.343	176.124	396.472
	K03615	rnfC; H+/Na+-translocating ferredoxin:NAD+ oxidoreductase subunit C [EC:7.1.1.11 7.2.1.2]	Ctma0758	711.609	26.8917	276.275	151.584	338.259
	K03616	rnfB; H+/Na+-translocating ferredoxin:NAD+ oxidoreductase subunit B [EC:7.1.1.11 7.2.1.2]	Ctma0759	1295.24	44.0302	395.602	219.816	578.29
	K03617	rnfA; H+/Na+-translocating ferredoxin:NAD+ oxidoreductase subunit A	Ctma0760	3851.47	53.2089	888.794	471.001	1597.82
	/	Citrate transporter	Ctma1158,Ctma1396	2589.19	167.395	969.254	568.325	1241.95
Prokaryotic defense system	Restriction and modification system
	Type I R-M system
	K01153	hsdR; type I restriction enzyme, R subunit [EC:3.1.21.3]	Ctma0117,Ctma0119	1420.42	57.2878	488.84	273.064	655.514
	K01154	hsdS; type I restriction enzyme, S subunit [EC:3.1.21.3]	Ctma0114,Ctma0115	75.105	24.7168	27.3839	26.0503	42.4019
	K03427	hsdM; type I restriction enzyme M protein [EC:2.1.1.72]	Ctma0112	479.8	29.5975	223.937	126.768	244.445
	CRISPR
	K09952	csn1, cas9; CRISPR-associated endonuclease Csn1 [EC:3.1.-.-]	Ctma1276	77.5136	257.366	205.277	231.322	180.052
	K15342	cas1; CRISP-associated protein Cas1	Ctma1277	29.3458	58.1516	48.6593	53.4055	45.3856
	K09951	cas2; CRISPR-associated protein Cas2	Ctma1278	171.962	425.753	352.048	388.9	316.588
	K03685	rnc, DROSHA, RNT1; ribonuclease III [EC:3.1.26.3]	Ctma1571	184.139	39.3025	83.958	61.6302	102.467
	K19091	cas6; CRISPR-associated endoribonuclease Cas6 [EC:3.1.-.-]	Ctma1570	694.092	71.1092	414.795	242.952	393.332
	Toxin-antitoxin system,
	RelE/StbE-RelB/StbD
	K06218	relE, stbE; mRNA interferase RelE/StbE	Ctma0204,Ctma0320,Ctma0603,Ctma0686,Ctma0857	966.721	463.949	626.538	545.243	685.736
	K18918	relB; rel operon repressor / antitoxin RelB	Ctma0858,Ctma1039	339.579	522.676	318.258	420.467	393.505
	K18923	stbD; antitoxin StbD	Ctma0604	60.9716	77.0212	80.6294	78.8253	72.8741
	YafQ-dinJ
	K19157	yafQ; mRNA interferase YafQ [EC:3.1.-.-]	Ctma1441	334.849	75.4986	287.601	181.55	232.649
	K07473	dinJ; DNA-damage-inducible protein J	Ctma1442	50.4667	341.967	115.266	228.617	169.233
	YoeB-YefM
	K19158	yoeB; toxin YoeB [EC:3.1.-.-]	Ctma1527	377.331	119.934	148.465	134.2	215.244
	K19159	yefM; antitoxin YefM	Ctma1526	105.139	302.319	68.755	185.537	158.738
	ParE-ParD
	K19092	parE1_3_4; toxin ParE1/3/4	Ctma0436,Ctma1164	119.721	219.549	120.395	169.972	153.222
	K07746	parD1_3_4; antitoxin ParD1/3/4	Ctma0785	294.164	196.885	72.6331	134.759	187.894
	PemK-MazE
	K07171	pemK-like, MazF-like toxin of type II toxin-antitoxin	Ctma1029,Ctma1348,Ctma1522	730.191	275.056	428.927	351.991	478.058
	K07172	mazE, chpAI; antitoxin MazE	Ctma0595	587.454	56.9469	201.934	129.441	282.112
DNA repair	Homologous recombination
	K07462	recJ; single-stranded-DNA-specific exonuclease [EC:3.1.-.-]	Ctma0135,Ctma0136	1717.78	49.4353	510.942	280.189	759.386
	K03111	ssb; single-strand DNA-binding protein	Ctma0525	890.726	3198.3	2226.01	2712.15	2105.01
	K03553	recA; recombination protein RecA	Ctma0318	838.819	1241.65	1187.87	1214.76	1089.45
	K03629	recF; DNA replication and repair protein RecF	Ctma1303	19.5105	6.09437	9.16541	7.62989	11.5901
	K03584	recO; DNA repair protein RecO (recombination protein O)	Ctma1573	202.776	29.2484	124.471	76.8599	118.832
	K06187	recR; recombination protein RecR	Ctma0715	2372.69	485.063	946.887	715.975	1268.21
	K02335	polA; DNA polymerase I [EC:2.7.7.7]	Ctma0859	809.266	123.671	368.705	246.188	433.881
	K03550	ruvA; holliday junction DNA helicase RuvA [EC:5.6.2.4]	Ctma1445	405.43	75.4264	212.803	144.115	231.22
	K03551	ruvB; holliday junction DNA helicase RuvB [EC:5.6.2.4]	Ctma0412	1254.55	65.8757	424.667	245.271	581.699
	K01159	ruvC; crossover junction endodeoxyribonuclease RuvC [EC:3.1.21.10]	Ctma0424	582.626	42.1432	219.533	130.838	281.434
	K03655	recG; ATP-dependent DNA helicase RecG [EC:5.6.2.4]	Ctma1078	206.555	25.4895	94.2981	59.8938	108.781
	Nucleotide excision repair
	K03701	uvrA; excinuclease ABC subunit A	Ctma0245	556.999	79.7938	248.934	164.364	295.242
	K03702	uvrB; excinuclease ABC subunit B	Ctma0601	574.049	18.4318	252.83	135.631	281.77
	K03723	mfd; transcription-repair coupling factor (superfamily II helicase) [EC:5.6.2.4]	Ctma1312	668.079	9.75591	291.202	150.479	323.012
	K03703	uvrC; excinuclease ABC subunit C	Ctma1590	1146.54	19.008	358.483	188.746	508.01
	K03657	uvrD, pcrA; ATP-dependent DNA helicase UvrD/PcrA [EC:5.6.2.4]	Ctma1371	706.976	74.5157	314.222	194.369	365.238
	K02335	polA; DNA polymerase I [EC:2.7.7.7]	Ctma0859	809.266	123.671	368.705	246.188	433.881
	K01972	E6.5.1.2, ligA, ligB; DNA ligase (NAD+) [EC:6.5.1.2]	Ctma0264	254.463	29.5739	129.957	79.7655	137.998

## Sheet: Table S10
Table S10 The highly expressed genes (HEGs) of the scallop host and SOB symbiont.
Host			SOB
HEGs (TPM＞100)	Gene name	Average G2 & G3	HEGs (TPM＞300)	Gene name	Average G2 & G3
DN4212_c0_g1	ferritin subunit 2 [Argopecten irradians]	16239.5	Ctma0653	ANK; ankyrin	40931.7
DN14_c3_g1	countin-1-like isoform X1 [Mizuhopecten yessoensis]	15512.6	Ctma1453	rhodanese-like domain-containing protein	35831.6
DN29147_c0_g1	countin-1-like isoform X1 [Mizuhopecten yessoensis]	13460.4	Ctma1454	rhodanese-like domain-containing protein	28898.7
DN1117_c0_g1	pheromone-processing carboxypeptidase KEX1-like [Pecten maximus]	13277	Ctma0649	K07338; uncharacterized protein	28140.7
DN10235_c0_g1	countin-1-like isoform X1 [Mizuhopecten yessoensis]	11447.5	Ctma0309	soxX; L-cysteine S-thiosulfotransferase [EC:2.8.5.2]	25946.3
DN1093_c0_g1	Actin, cytoplasmic [Mizuhopecten yessoensis]	10309.8	Ctma0313	SoxXA-binding protein	21038.8
DN233657_c0_g1	polyubiquitin-A isoform X1 [Teleopsis dalmanni]	10228.9	Ctma0311	soxZ; sulfur-oxidizing protein SoxZ	20006.1
DN225473_c0_g2	uncharacterized protein LOC110443286 [Mizuhopecten yessoensis]	9851.77	Ctma0310	soxY; sulfur-oxidizing protein SoxY	18439.2
DN25469_c0_g2	uncharacterized protein LOC117342598 [Pecten maximus]	7855.53	Ctma0305	RP-L7, MRPL12, rplL; large subunit ribosomal protein L7/L12	17312.8
DN15583_c0_g2	elongation factor 1-alpha-like [Pecten maximus]	7351.72	Ctma0583	GPR152; G protein-coupled receptor 152	13417.1
DN10421_c0_g1	countin-3-like isoform X5 [Pecten maximus]	6613.48	Ctma1014	tusE, dsrC; tRNA 2-thiouridine synthesizing protein E [EC:2.8.1.-]	13328
DN1323_c4_g1	glutathione peroxidase-like [Pecten maximus]	6486.06	Ctma0312	soxA; L-cysteine S-thiosulfotransferase [EC:2.8.5.2]	13022
DN279044_c0_g2	uncharacterized protein LOC6553277 [Drosophila erecta]	5920.69	Ctma0440	rbcL, cbbL; ribulose-bisphosphate carboxylase large chain [EC:4.1.1.39]	11642.2
DN372759_c0_g1	ribosomal protein S17 [Argopecten irradians]	5474.42	Ctma0845	aprB; adenylylsulfate reductase, subunit B [EC:1.8.99.2]	10060
DN17998_c0_g1	40S ribosomal protein S4-like [Pecten maximus]	5223.77	Ctma0304	RP-L10, MRPL10, rplJ; large subunit ribosomal protein L10	9462.17
DN7598_c0_g2	uncharacterized protein LOC110466566 [Mizuhopecten yessoensis]	5067.62	Ctma1461	hupB; DNA-binding protein HU-beta	9324.32
DN247817_c0_g1	ribosomal protein S8 [Argopecten irradians]	4566.17	Ctma1095	CYC; cytochrome c	9300.29
DN572_c0_g2	testican-2-like [Mizuhopecten yessoensis]	4297.83	Ctma1103	cspA; cold shock protein	8769.64
DN476_c0_g1	prosaposin-like [Pecten maximus]	4067.68	Ctma0846	conserved hypothetical protein	8549.7
DN344944_c0_g1	40S ribosomal protein S23 [Mizuhopecten yessoensis]	3811.4	Ctma0830	PRDX2_4, ahpC; peroxiredoxin 2/4 [EC:1.11.1.24]	8438.81
DN6977_c0_g1	40S ribosomal protein S11-like [Mizuhopecten yessoensis]	3727.05	Ctma0826	PRDX2_4, ahpC; peroxiredoxin 2/4 [EC:1.11.1.24]	8438.6
DN1171_c0_g1	60S ribosomal protein L34-like [Mizuhopecten yessoensis]	3722.17	Ctma0822	PRDX2_4, ahpC; peroxiredoxin 2/4 [EC:1.11.1.24]	8438.59
DN252_c1_g3	60S ribosomal protein L35a-like [Pecten maximus]	3649.71	Ctma0540	glnA, GLUL; glutamine synthetase [EC:6.3.1.2]	7770.05
DN9629_c0_g2	60S ribosomal protein L7a-like [Mizuhopecten yessoensis]	3581.39	Ctma0242	hypothetical protein	7395.5
DN5743_c0_g2	60S ribosomal protein L18a-like [Pecten maximus]	3552.93	Ctma1367	aldB; aldehyde dehydrogenase [EC:1.2.1.-]	7312.32
DN444_c0_g1	uncharacterized protein LOC110446580 [Mizuhopecten yessoensis]	3432.36	Ctma0844	aprA; adenylylsulfate reductase, subunit A [EC:1.8.99.2]	7126.74
DN421_c0_g1	tubulin beta-4B chain-like [Stylophora pistillata]	3347.23	Ctma0252	DUF2892 domain-containing protein	6946.35
DN1212_c0_g1	low-density lipoprotein receptor-related protein 4-like isoform X3 [Pecten maximus]	3309.08	Ctma0441	rbcS, cbbS; ribulose-bisphosphate carboxylase small chain [EC:4.1.1.39]	6765.25
DN34129_c0_g1	Collagen alpha-5(VI) chain [Mizuhopecten yessoensis]	3272.9	Ctma0670	yhbH; putative sigma-54 modulation protein	6152
DN28198_c1_g1	60S ribosomal protein L27-like [Pecten maximus]	3156.18	Ctma0206	K07092; uncharacterized protein	6122
DN8616_c0_g1	60S ribosomal protein L9-like [Pecten maximus]	3124.6	Ctma0516	aapJ, bztA; general L-amino acid transport system substrate-binding protein	6061.05
DN6_c0_g1	CD63 antigen-like isoform X1 [Pecten maximus]	3115.85	Ctma1018	dsrB; dissimilatory sulfite reductase beta subunit [EC:1.8.99.5]	5000.45
DN21922_c0_g2	40S ribosomal protein S16 [Pecten maximus]	3013.85	Ctma0071	acpP; acyl carrier protein	4696.77
DN316_c1_g1	DNA primase [Moorea sp. SIO3C2]	2991.48	Ctma1213	GAPDH, gapA; glyceraldehyde 3-phosphate dehydrogenase (phosphorylating) [EC:1.2.1.12]	4633.85
DN59273_c1_g1	cathepsin B-like [Pecten maximus]	2898.86	Ctma1209	FBA, fbaA; fructose-bisphosphate aldolase, class II [EC:4.1.2.13]	4511.42
DN2867_c0_g2	Low-density lipoprotein receptor-related protein 4 [Mizuhopecten yessoensis]	2749.04	Ctma1262	coxA, ctaD; cytochrome c oxidase subunit I [EC:7.1.1.9]	4504.2
DN5984_c0_g4	ATP synthase lipid-binding protein, mitochondrial-like isoform X2 [Pecten maximus]	2731.54	Ctma0207	tusA, sirA; tRNA 2-thiouridine synthesizing protein A [EC:2.8.1.-]	4457.93
DN394_c1_g1	mucin-5AC-like [Pecten maximus]	2728.09	Ctma1263	coxB, ctaC; cytochrome c oxidase subunit II [EC:7.1.1.9]	4178.54
DN80826_c0_g1	40S ribosomal protein S5 [Mizuhopecten yessoensis]	2679.98	Ctma0880	ATPF0C, atpE; F-type H+-transporting ATPase subunit c	4093.09
DN258_c4_g1	macrophage-expressed gene 1 protein-like [Pecten maximus]	2626.52	Ctma1545		3831.65
DN620_c0_g1	uncharacterized protein LOC117317588 [Pecten maximus]	2626.21	Ctma0126	hupB; DNA-binding protein HU-beta	3626.51
DN6969_c0_g1	hypothetical protein [Gammaproteobacteria bacterium]	2593.47	Ctma0929		3513.41
DN16896_c1_g1	cathepsin L1-like [Pecten maximus]	2591.36	Ctma0298	tuf, TUFM; elongation factor Tu	3428.33
DN53006_c0_g1	hypothetical protein OJAV_G00115160 [Oryzias javanicus]	2570.71	Ctma1259	coxC, ctaE; cytochrome c oxidase subunit III [EC:7.1.1.9]	3406.92
DN17215_c1_g2	40S ribosomal protein S3a [Mizuhopecten yessoensis]	2550.18	Ctma0731	RP-L20, MRPL20, rplT; large subunit ribosomal protein L20	3378.03
DN15407_c1_g1	40S ribosomal protein S20 [Mizuhopecten yessoensis]	2547.88	Ctma0142	tuf, TUFM; elongation factor Tu	3341.51
DN63485_c0_g1	Low-density lipoprotein receptor-related protein 6 [Mizuhopecten yessoensis]	2518.55	Ctma0340	yiaO; TRAP-type transport system periplasmic protein	3299.77
DN11796_c0_g1	60S acidic ribosomal protein P1-like [Mizuhopecten yessoensis]	2472.58	Ctma0154	RP-L14, MRPL14, rplN; large subunit ribosomal protein L14	3229.95
DN630_c0_g5	RP-L19e [Mytilus edulis]	2360.97	Ctma1097	hypothetical protein	3155
DN115964_c0_g1	60S ribosomal protein L15-like [Mizuhopecten yessoensis]	2360.73	Ctma1017	tusD, dsrE; tRNA 2-thiouridine synthesizing protein D [EC:2.8.1.-]	3095.36
DN36432_c1_g3	40S ribosomal protein S26-like [Mizuhopecten yessoensis]	2335.76	Ctma0303	RP-L1, MRPL1, rplA; large subunit ribosomal protein L1	3068.17
DN73477_c0_g4	60S ribosomal protein L10a-2-like [Pecten maximus]	2333.88	Ctma1016	tusC, dsrF; tRNA 2-thiouridine synthesizing protein C	3005.34
DN3928_c0_g1	hypothetical protein KP79_PYT13197 [Mizuhopecten yessoensis]	2259.63	Ctma0110	RP-S18, MRPS18, rpsR; small subunit ribosomal protein S18	2898.22
DN43276_c0_g1	receptor of activated protein C kinase 1 [Pecten maximus]	2256.65	Ctma0194	DUF302 domain-containing protein	2852.41
DN13470_c0_g1	Glutathione S-transferase 1 [Mizuhopecten yessoensis]	2191.24	Ctma0525	ssb; single-strand DNA-binding protein	2712.15
DN173560_c0_g1	ubiquitin-60S ribosomal protein L40 [Mizuhopecten yessoensis]	2171.34	Ctma0155	RP-L24, MRPL24, rplX; large subunit ribosomal protein L24	2687.61
DN37725_c0_g1	uncharacterized protein LOC110454828 isoform X1 [Mizuhopecten yessoensis]	2155.95	Ctma1167	hypothetical protein SPONN_1519	2645.55
DN36442_c0_g2	60S ribosomal protein L36-like [Pecten maximus]	2129.2	Ctma0960		2640.12
DN39958_c1_g5	60S ribosomal protein L24-like [Mizuhopecten yessoensis]	2094.26	Ctma1558	tusE, dsrC; tRNA 2-thiouridine synthesizing protein E [EC:2.8.1.-]	2597.87
DN449_c0_g1	uncharacterized protein LOC117329370 [Pecten maximus]	2093.21	Ctma1301	PRK, prkB; phosphoribulokinase [EC:2.7.1.19]	2597.12
DN52672_c0_g1	60S ribosomal protein L3-like [Mizuhopecten yessoensis]	2092.3	Ctma0839	pfk, pfp; ATP-dependent phosphofructokinase / diphosphate-dependent phosphofructokinase [EC:2.7.1.11 2.7.1.90]	2567.54
DN88493_c0_g2	60S ribosomal protein L23 [Pecten maximus]	2058.82	Ctma0111	RP-S6, MRPS6, rpsF; small subunit ribosomal protein S6	2556.64
DN2110_c0_g1	cyclic AMP-dependent transcription factor ATF-4-like [Pecten maximus]	2013.78	Ctma0879	ATPF0B, atpF; F-type H+-transporting ATPase subunit b	2522.53
DN23690_c0_g2	60S acidic ribosomal protein P0-like [Mizuhopecten yessoensis]	1962.09	Ctma0907	RP-S2, MRPS2, rpsB; small subunit ribosomal protein S2	2465.75
DN273_c0_g1	low-density lipoprotein receptor-related protein 4-like [Mizuhopecten yessoensis]	1951.55	Ctma0882	atpI; ATP synthase protein I	2433.47
DN294_c0_g1	cubilin-like [Pecten maximus]	1949.92	Ctma0986	infA; translation initiation factor IF-1	2386.79
DN40814_c1_g3	ribosomal protein L7, partial [Argopecten irradians]	1942.84	Ctma0266	glnB; nitrogen regulatory protein P-II 1	2356.48
DN1033_c0_g1	uncharacterized protein LOC121374193 [Gigantopelta aegis]	1932.05	Ctma0302	RP-L11, MRPL11, rplK; large subunit ribosomal protein L11	2322.86
DN11179_c0_g1	Williams-Beuren syndrome chromosomal region 27 protein-like [Mizuhopecten yessoensis]	1891.51	Ctma0074		2304.06
DN5295_c0_g1	laccase-25-like [Pecten maximus]	1795.11	Ctma0568	RP-L32, MRPL32, rpmF; large subunit ribosomal protein L32	2289.94
DN1979_c1_g1	40S ribosomal protein S13 [Mizuhopecten yessoensis]	1789.36	Ctma0075	groEL, HSPD1; chaperonin GroEL	2275.85
DN65128_c0_g1	QM protein [Azumapecten farreri]	1781.67	Ctma0076	groES, HSPE1; chaperonin GroES	2268.77
DN12218_c0_g1	uncharacterized protein LOC110449589 [Mizuhopecten yessoensis]	1750.5	Ctma0337	CTSK; cathepsin K [EC:3.4.22.38]	2255.54
DN73477_c0_g2	60S ribosomal protein L10a-2-like [Pecten maximus]	1749.96	Ctma0161	RP-S5, MRPS5, rpsE; small subunit ribosomal protein S5	2217.98
DN17055_c2_g2	translationally controlled tumor protein [Argopecten irradians]	1727.77	Ctma0148	RP-S19, rpsS; small subunit ribosomal protein S19	2196.83
DN3395_c0_g2	60S ribosomal protein L13a-like [Mizuhopecten yessoensis]	1726.84	Ctma0169	RP-L17, MRPL17, rplQ; large subunit ribosomal protein L17	2184.75
DN19215_c0_g1	60S ribosomal protein L30 [Pecten maximus]	1663.08	Ctma0167	RP-S4, rpsD; small subunit ribosomal protein S4	2173.95
DN2388_c0_g1	60S ribosomal protein L6, partial [Azumapecten farreri]	1632.19	Ctma0109	RP-L9, MRPL9, rplI; large subunit ribosomal protein L9	2158.55
DN95_c1_g1	uncharacterized protein LOC117317033 [Pecten maximus]	1592.86	Ctma0025	hypothetical protein CRYPA_1949	2157.6
DN231_c0_g1	uncharacterized protein LOC117327642 [Pecten maximus]	1587.64	Ctma0168	rpoA; DNA-directed RNA polymerase subunit alpha [EC:2.7.7.6]	2155.23
DN78218_c0_g1	cofilin-like [Pecten maximus]	1584.81	Ctma0267	amt, AMT, MEP; ammonium transporter, Amt family	2133.37
DN872_c1_g1	keratin-associated protein 5-2-like [Mizuhopecten yessoensis]	1584.17	Ctma1544		2120.06
DN21120_c6_g1	nucleoside diphosphate kinase-like [Pecten maximus]	1562.04	Ctma1452	hypothetical protein	2117.06
DN529_c0_g1	kielin/chordin-like protein isoform X4 [Crassostrea virginica]	1538.93	Ctma0877	ATPF1A, atpA; F-type H+/Na+-transporting ATPase subunit alpha [EC:7.1.2.2 7.2.2.1]	2113.33
DN2288_c0_g1	CD63 antigen-like [Pecten maximus]	1534.09	Ctma0151	RP-L16, MRPL16, rplP; large subunit ribosomal protein L16	2098.79
DN13131_c0_g1	band 7 protein AGAP004871-like isoform X2 [Pecten maximus]	1520.57	Ctma0024	yeeJ; adhesin/invasin	2048.17
DN1053_c0_g1	collagen alpha-1(I) chain-like [Pecten maximus]	1520.03	Ctma0139	RP-S12, MRPS12, rpsL; small subunit ribosomal protein S12	2045.42
DN85996_c1_g1	cytochrome c oxidase subunit NDUFA4-like [Pecten maximus]	1496.75	Ctma1015	tusB, dsrH; tRNA 2-thiouridine synthesizing protein B	2033.57
DN614_c0_g1	solute carrier family 28 member 3-like [Mizuhopecten yessoensis]	1488.78	Ctma1469	grxD, GLRX5; monothiol glutaredoxin	2029.43
DN66758_c0_g1	40S ribosomal protein S10-like [Pecten maximus]	1455.05	Ctma0875	ATPF1B, atpD; F-type H+/Na+-transporting ATPase subunit beta [EC:7.1.2.2 7.2.2.1]	2013.43
DN874_c43_g1	glutathione S-transferase A-like isoform X1 [Mizuhopecten yessoensis]	1454.91	Ctma1011	NAD(P)-binding protein	1993.59
DN1051_c0_g3	glutathione hydrolase 1 proenzyme-like isoform X2 [Pecten maximus]	1425.79	Ctma0997	HNH endonuclease	1992.02
DN38204_c0_g4	ubiquitin-40S ribosomal protein S27a [Mizuhopecten yessoensis]	1415.87	Ctma0166	RP-S11, MRPS11, rpsK; small subunit ribosomal protein S11	1970.65
DN6595_c0_g1	histone H3.3 [Diachasma alloeum]	1391.42	Ctma0159	RP-L6, MRPL6, rplF; large subunit ribosomal protein L6	1960.14
DN10287_c0_g1	tubulin alpha-1A chain [Strongylocentrotus purpuratus]	1387.69	Ctma1394	urate hydroxylase PuuD	1917.79
DN47773_c0_g2	60S ribosomal protein L21-like [Mizuhopecten yessoensis]	1386.48	Ctma0671	MAD1; mitotic spindle assembly checkpoint protein MAD1	1913.8
DN1100_c0_g1	protein quaking-A-like isoform X4 [Pecten maximus]	1381.07	Ctma0157	RP-S14, MRPS14, rpsN; small subunit ribosomal protein S14	1817.85
DN226_c0_g1	uncharacterized protein LOC110448651 [Mizuhopecten yessoensis]	1376.9	Ctma1261		1797.09
DN18496_c0_g1	rRNA-processing protein FCF1 homolog [Pecten maximus]	1372.64	Ctma0307	rpoC; DNA-directed RNA polymerase subunit beta' [EC:2.7.7.6]	1792.46
DN5645_c0_g1	40S ribosomal protein S6-like [Pecten maximus]	1357.08	Ctma0680	ilvC; ketol-acid reductoisomerase [EC:1.1.1.86]	1788.41
DN61981_c0_g1	60S acidic ribosomal protein P2-like [Pecten maximus]	1354.53	Ctma0143	RP-S10, MRPS10, rpsJ; small subunit ribosomal protein S10	1782.7
DN4692_c0_g1	ribosomal protein L12 [Argopecten irradians]	1350.26	Ctma0906	rpe, RPE; ribulose-phosphate 3-epimerase [EC:5.1.3.1]	1773.81
DN3049_c0_g1	protein transport protein Sec61 subunit alpha [Mizuhopecten yessoensis]	1334.85	Ctma0874	ATPF1E, atpC; F-type H+-transporting ATPase subunit epsilon	1763.03
DN231_c1_g1	peroxiredoxin-6-like [Mizuhopecten yessoensis]	1331.05	Ctma0153	RP-S17, MRPS17, rpsQ; small subunit ribosomal protein S17	1761.82
DN128_c0_g2	ADP,ATP carrier protein 1, mitochondrial-like [Pecten maximus]	1306.16	Ctma0140	RP-S7, MRPS7, rpsG; small subunit ribosomal protein S7	1739.66
DN1405_c0_g1	uncharacterized protein LOC110456950 isoform X1 [Mizuhopecten yessoensis]	1300.75	Ctma1214	E2.2.1.1, tktA, tktB; transketolase [EC:2.2.1.1]	1725.75
DN97862_c0_g1	gamma-glutamyltranspeptidase 1-like [Mizuhopecten yessoensis]	1285.44	Ctma0149	RP-L22, MRPL22, rplV; large subunit ribosomal protein L22	1719.76
DN1492_c1_g2	polyubiquitin-C [Trematomus bernacchii]	1267.31	Ctma1410	K09794; uncharacterized protein	1689.44
DN310_c1_g2	ecdysteroid-regulated 16 kDa protein-like [Mizuhopecten yessoensis]	1240	Ctma0528	hypothetical protein	1643.57
DN103012_c0_g1	2014/3/3 protein zeta/delta-like [Mizuhopecten yessoensis]	1194.14	Ctma0092	napF; ferredoxin-type protein NapF	1631.94
DN4881_c0_g1	cytochrome c oxidase subunit 6A, mitochondrial-like [Pecten maximus]	1165.31	Ctma0158	RP-S8, rpsH; small subunit ribosomal protein S8	1601.42
DN73417_c1_g1	ribosomal protein S15, partial [Argopecten irradians]	1151.86	Ctma0057	iscU, nifU; nitrogen fixation protein NifU and related proteins	1594.79
DN126821_c0_g1	unnamed protein product [Mytilus edulis]	1145.65	Ctma0156	RP-L5, MRPL5, rplE; large subunit ribosomal protein L5	1585.37
DN20177_c0_g1	voltage-dependent anion-selective channel protein 2-like [Mizuhopecten yessoensis]	1144.2	Ctma1100	YIP1 family protein	1579.76
DN81286_c0_g1	polyubiquitin-A isoform X1 [Teleopsis dalmanni]	1137.82	Ctma0908	tsf, TSFM; elongation factor Ts	1555.04
DN143698_c0_g1	60S ribosomal protein L32-like [Mizuhopecten yessoensis]	1136.71	Ctma0163	RP-L15, MRPL15, rplO; large subunit ribosomal protein L15	1549.78
DN16298_c0_g1	uncharacterized protein LOC110456783 [Mizuhopecten yessoensis]	1135.81	Ctma0147	RP-L2, MRPL2, rplB; large subunit ribosomal protein L2	1511.87
DN5996_c5_g2	acid phosphatase type 7-like [Mizuhopecten yessoensis]	1134.18	Ctma1087	RP-S9, MRPS9, rpsI; small subunit ribosomal protein S9	1509.91
DN65_c0_g2	60S ribosomal protein L35-like [Mizuhopecten yessoensis]	1129.33	Ctma0165	RP-S13, rpsM; small subunit ribosomal protein S13	1458.36
DN15586_c0_g3	60S ribosomal protein L27a [Mizuhopecten yessoensis]	1113.83	Ctma1563	mlaC; phospholipid transport system substrate-binding protein	1446.78
DN84117_c0_g1	scavenger receptor class F member 1-like [Mizuhopecten yessoensis]	1096.18	Ctma1027	ATOX1, ATX1, copZ, golB; copper chaperone	1402.94
DN2146_c0_g1	calmodulin [Acyrthosiphon pisum]	1084.64	Ctma0029	alkB1_2, alkM; alkane 1-monooxygenase [EC:1.14.15.3]	1395.54
DN23505_c0_g2	dolichyl-diphosphooligosaccharide--protein glycosyltransferase subunit 1-like [Mizuhopecten yessoensis]	1084.49	Ctma0150	RP-S3, rpsC; small subunit ribosomal protein S3	1395.46
DN127_c0_g1	uncharacterized protein LOC117688058 [Crassostrea gigas]	1078.17	Ctma1019	dsrA; dissimilatory sulfite reductase alpha subunit [EC:1.8.99.5]	1383.21
DN15733_c1_g1	40S ribosomal protein S15Aa isoform X1 [Pecten maximus]	1076.27	Ctma0943	hypothetical protein	1377.77
DN5066_c0_g3	uncharacterized protein LOC110451519 [Mizuhopecten yessoensis]	1074.52	Ctma0847	sat, met3; sulfate adenylyltransferase [EC:2.7.7.4]	1353.4
DN410_c0_g1	ras-related protein Rap-1b-like isoform X1 [Mizuhopecten yessoensis]	1072.72	Ctma0260	glnB; nitrogen regulatory protein P-II 1	1339.75
DN685_c0_g1	receptor-type tyrosine-protein phosphatase alpha-like [Pecten maximus]	1068.48	Ctma0091	fccA; cytochrome subunit of sulfide dehydrogenase	1339.59
DN52516_c0_g1	60S ribosomal protein L26-like [Mizuhopecten yessoensis]	1051.87	Ctma0043	yeeJ; adhesin/invasin	1332.74
DN1255_c0_g2	LITAF domain-containing protein-like isoform X1 [Pecten maximus]	1051.8	Ctma1212	DUF805 domain-containing protein	1317.61
DN2117_c1_g2	fructose-1,6-bisphosphatase 1-like [Pecten maximus]	1050.91	Ctma1169	RP-L28, MRPL28, rpmB; large subunit ribosomal protein L28	1308.63
DN148_c2_g1	low-density lipoprotein receptor-like isoform X3 [Mizuhopecten yessoensis]	1033.2	Ctma1599	RP-S1, rpsA; small subunit ribosomal protein S1	1307.92
DN18396_c0_g1	multiple epidermal growth factor-like domains protein 10 isoform X3 [Mizuhopecten yessoensis]	1030.46	Ctma0661	glyA, SHMT; glycine hydroxymethyltransferase [EC:2.1.2.1]	1295.53
DN35219_c0_g1	40S ribosomal protein S14 [Mizuhopecten yessoensis]	1030.41	Ctma1366		1292.14
DN8806_c0_g1	uncharacterized protein LOC117332190 [Pecten maximus]	1022.36	Ctma0160	RP-L18, MRPL18, rplR; large subunit ribosomal protein L18	1281.54
DN628_c0_g2	hypothetical protein KP79_PYT08376 [Mizuhopecten yessoensis]	1017.94	Ctma0714	ebfC; nucleoid-associated protein EbfC	1262.96
DN894_c0_g1	40S ribosomal protein S12-like [Pecten maximus]	1007.08	Ctma1098	ccoO; cytochrome c oxidase cbb3-type subunit II	1261.91
DN348_c0_g1	tubulin alpha-1 chain-like isoform X2 [Mizuhopecten yessoensis]	1002.97	Ctma1021	RP-L19, MRPL19, rplS; large subunit ribosomal protein L19	1249.36
DN1069_c0_g1	uncharacterized protein LOC110449589 [Mizuhopecten yessoensis]	965.092	Ctma1099	ccoN; cytochrome c oxidase cbb3-type subunit I [EC:7.1.1.9]	1236.21
DN6191_c0_g2	translocon-associated protein subunit gamma-like [Crassostrea virginica]	958.009	Ctma1421	dnaK, HSPA9; molecular chaperone DnaK	1223.96
DN154924_c0_g1	60S ribosomal protein L14-like [Mizuhopecten yessoensis]	957.59	Ctma0318	recA; recombination protein RecA	1214.76
DN196_c1_g1	von Willebrand factor A domain-containing protein 7-like [Mizuhopecten yessoensis]	954.935	Ctma0902	RP-L25, rplY; large subunit ribosomal protein L25	1213.12
DN785_c0_g2	uncharacterized protein LOC110448150 [Mizuhopecten yessoensis]	919.134	Ctma0027	TRAIP, TRIP; TRAF-interacting protein [EC:2.3.2.27]	1207.63
DN3239_c0_g1	cathepsin L1-like [Pecten maximus]	918.769	Ctma0824	leuB, IMDH; 3-isopropylmalate dehydrogenase [EC:1.1.1.85]	1201.77
DN50723_c0_g2	tubulin beta-4B chain-like [Mizuhopecten yessoensis]	911.422	Ctma0828	leuB, IMDH; 3-isopropylmalate dehydrogenase [EC:1.1.1.85]	1201.69
DN148547_c0_g1	elongation factor 1-beta-like [Pecten maximus]	910.7	Ctma0399	K07126; uncharacterized protein	1191.9
DN45_c2_g1	lysosome-associated membrane glycoprotein 1-like [Pecten maximus]	902.933	Ctma0144	RP-L3, MRPL3, rplC; large subunit ribosomal protein L3	1184.77
DN1683_c0_g3	ribosomal protein S7 [Argopecten irradians]	899.018	Ctma0334	mreB; rod shape-determining protein MreB and related proteins	1145.82
DN375_c0_g1	arginine kinase Oct f 2-like [Pecten maximus]	884.796	Ctma0369	yccA; modulator of FtsH protease	1138.72
DN326_c0_g2	transcription factor BTF3 homolog 4-like [Pecten maximus]	880.797	Ctma1160	hypothetical protein	1112.81
DN11888_c0_g1	translocon-associated protein subunit delta-like [Mizuhopecten yessoensis]	880.319	Ctma0887	adk, AK; adenylate kinase [EC:2.7.4.3]	1103.19
DN149179_c0_g1	hypothetical protein KP79_PYT00012 [Mizuhopecten yessoensis]	875.686	Ctma1606	hypothetical protein	1099.95
DN593_c1_g3	60S ribosomal protein L31-like [Pecten maximus]	873.12	Ctma0306	rpoB; DNA-directed RNA polymerase subunit beta [EC:2.7.7.6]	1099.75
DN1800_c0_g1	von Willebrand factor D and EGF domain-containing protein [Mizuhopecten yessoensis]	872.127	Ctma0578	trxA; thioredoxin 1	1096.79
DN46365_c0_g1	40S ribosomal protein S9 [Gigantopelta aegis]	871.741	Ctma1088	RP-L13, MRPL13, rplM; large subunit ribosomal protein L13	1080.03
DN34_c0_g1	sialomucin core protein 24-like [Mizuhopecten yessoensis]	871.633	Ctma0293	hypothetical protein	1078.36
DN107880_c0_g2	calcium-activated chloride channel regulator 1-like [Pecten maximus]	866.933	Ctma0615	K07483; transposase	1062.15
DN401_c0_g1	epididymal secretory protein E1-like [Mizuhopecten yessoensis]	860.277	Ctma0152	RP-L29, rpmC; large subunit ribosomal protein L29	1051.5
DN778_c0_g1	uncharacterized protein LOC110457120 [Mizuhopecten yessoensis]	850.493	Ctma1293	CYC1, CYT1, petC; ubiquinol-cytochrome c reductase cytochrome c1 subunit	1047.71
DN607_c0_g3	hypothetical protein K402DRAFT_344021 [Aulographum hederae CBS 113979]	850.282	Ctma0162	RP-L30, MRPL30, rpmD; large subunit ribosomal protein L30	1043.34
DN12205_c0_g1	uncharacterized protein LOC117327659 [Pecten maximus]	845.395	Ctma0141	fusA, GFM, EFG; elongation factor G	1039.86
DN44665_c7_g1	low-density lipoprotein receptor-related protein 4-like [Pecten maximus]	844.106	Ctma1211	PGK, pgk; phosphoglycerate kinase [EC:2.7.2.3]	1033.22
DN16635_c0_g1	polyadenylate-binding protein 4-like isoform X2 [Pecten maximus]	840.456	Ctma1291	UQCRFS1, RIP1, petA; ubiquinol-cytochrome c reductase iron-sulfur subunit [EC:7.1.1.8]	1030.63
DN12694_c2_g1	uncharacterized protein LOC110464099 [Mizuhopecten yessoensis]	839.576	Ctma0883	sqr; sulfide:quinone oxidoreductase [EC:1.8.5.4]	1027.92
DN6820_c0_g1	40S ribosomal protein S19 [Mizuhopecten yessoensis]	828.519	Ctma0130	fabI; enoyl-[acyl-carrier protein] reductase I [EC:1.3.1.9 1.3.1.10]	1023.29
DN22_c0_g2	uncharacterized protein LOC110460142, partial [Mizuhopecten yessoensis]	827.493	Ctma1307	TPI, tpiA; triosephosphate isomerase (TIM) [EC:5.3.1.1]	1010.86
DN2591_c0_g1	amyloid beta A4 protein-like isoform X1 [Mizuhopecten yessoensis]	824.329	Ctma1096	ccoP; cytochrome c oxidase cbb3-type subunit III	980.741
DN368_c0_g2	dipeptidyl peptidase 1-like isoform X1 [Pecten maximus]	822.033	Ctma1162	RP-S16, MRPS16, rpsP; small subunit ribosomal protein S16	977.747
DN19126_c1_g3	cytochrome c oxidase subunit 4 isoform 2, mitochondrial-like [Pecten maximus]	819.321	Ctma0271	tatA; sec-independent protein translocase protein TatA	947.782
DN189489_c3_g1	60S ribosomal protein L17-like [Pecten maximus]	814.942	Ctma0195	CBS domain-containing protein	941.743
DN1053_c0_g4	Collagen alpha-5(VI) chain [Mizuhopecten yessoensis]	810.665	Ctma1010	sulfur reduction protein DsrJ	937.518
DN3771_c5_g1	translocon-associated protein subunit beta-like [Pecten maximus]	809.12	Ctma0146	RP-L23, MRPL23, rplW; large subunit ribosomal protein L23	933.218
DN506_c0_g1	uncharacterized protein LOC110982623 isoform X1 [Acanthaster planci]	808.509	Ctma1156	dgkA, DGK; diacylglycerol kinase (ATP) [EC:2.7.1.107]	921.962
DN49065_c2_g1	uncharacterized protein LOC117342598 [Pecten maximus]	805.765	Ctma0301	nusG; transcription termination/antitermination protein NusG	921.744
DN10331_c1_g3	septin-2-like isoform X2 [Pecten maximus]	799.724	Ctma1265	DUF2970 domain-containing protein	920.426
DN399_c1_g1	acid phosphatase type 7-like [Mizuhopecten yessoensis]	795.465	Ctma1424	ppa; inorganic pyrophosphatase [EC:3.6.1.1]	903.587
DN156_c1_g1	intercellular adhesion molecule 5-like [Pecten maximus]	784.186	Ctma1260	COX11, ctaG; cytochrome c oxidase assembly protein subunit 11	889.83
DN17410_c0_g1	low-density lipoprotein receptor-related protein 5-like, partial [Pecten maximus]	783.287	Ctma1492	rpoZ; DNA-directed RNA polymerase subunit omega [EC:2.7.7.6]	882.54
DN9261_c1_g1	uncharacterized protein LOC110453547 [Mizuhopecten yessoensis]	782.172	Ctma0444	norQ; nitric oxide reductase NorQ protein	882.014
DN121_c0_g1	endothelin-converting enzyme 1-like [Pecten maximus]	773.059	Ctma1292	CYTB, petB; ubiquinol-cytochrome c reductase cytochrome b subunit	875.653
DN100029_c0_g3	THAP domain-containing protein 4-like isoform X1 [Mizuhopecten yessoensis]	771.586	Ctma0184	tig; trigger factor	848.797
DN1139_c0_g1	uncharacterized protein LOC110441350 [Mizuhopecten yessoensis]	762.189	Ctma1195	frmA, ADH5, adhC; S-(hydroxymethyl)glutathione dehydrogenase / alcohol dehydrogenase [EC:1.1.1.284 1.1.1.1]	840.868
DN49065_c0_g1	uncharacterized protein LOC117342598 [Pecten maximus]	742.931	Ctma1582	BCP, PRXQ, DOT5; thioredoxin-dependent peroxiredoxin [EC:1.11.1.24]	826.207
DN41331_c0_g3	cytochrome c, testis-specific-like [Pecten maximus]	733.08	Ctma1308	secG; preprotein translocase subunit SecG	822.008
DN23_c4_g1	actin-related protein 2/3 complex subunit 3-like [Pecten maximus]	718.559	Ctma0865	rnpA; ribonuclease P protein component [EC:3.1.26.5]	806.775
DN77138_c2_g2	40S ribosomal protein S3-like [Pecten maximus]	717.937	Ctma1600	ihfB, himD; integration host factor subunit beta	794.379
DN51770_c0_g2	basigin-like isoform X2 [Pecten maximus]	712.373	Ctma1313	sulfur relay protein DsrC	787.901
DN2892_c0_g1	uncharacterized protein LOC110453339 [Mizuhopecten yessoensis]	702.059	Ctma0973	glutathione S-transferase N-terminal domain-containing protein	787.803
DN3409_c0_g1	HHIP-like protein 1 [Mizuhopecten yessoensis]	697.306	Ctma0831	hypothetical protein	785.726
DN64094_c0_g4	galectin-3-like [Mizuhopecten yessoensis]	695.168	Ctma0464	tusE, dsrC; tRNA 2-thiouridine synthesizing protein E [EC:2.8.1.-]	781.838
DN527_c2_g1	guanine nucleotide-binding protein subunit beta [Pecten maximus]	695.107	Ctma0651	K07483; transposase	779.317
DN2466_c0_g1	gamma-aminobutyric acid receptor-associated protein [Mizuhopecten yessoensis]	693.714	Ctma1067	RP-L27, MRPL27, rpmA; large subunit ribosomal protein L27	774.282
DN1315_c2_g1	sodium/potassium-transporting ATPase subunit beta-like [Pecten maximus]	686.059	Ctma1028	thiS; sulfur carrier protein	768.199
DN369_c0_g2	ras-related C3 botulinum toxin substrate 1 [Mizuhopecten yessoensis]	684.778	Ctma1376		767.783
DN1002_c0_g1	actin-related protein 3 isoform X2 [Mizuhopecten yessoensis]	682.638	Ctma0170	RP-S21, MRPS21, rpsU; small subunit ribosomal protein S21	759.142
DN572_c0_g1	proline-rich transmembrane protein 1-like [Pecten maximus]	674.931	Ctma1463		749.842
DN6542_c0_g1	fibril-forming collagen alpha chain-like [Pecten maximus]	661.504	Ctma0843	hypothetical protein	740.048
DN212_c0_g1	excitatory amino acid transporter 3-like [Pecten maximus]	658.063	Ctma0285	RP-S15, MRPS15, rpsO; small subunit ribosomal protein S15	724.599
DN5846_c0_g1	alpha-actinin, sarcomeric-like isoform X2 [Mizuhopecten yessoensis]	657.476	Ctma0069	hypothetical protein	723.658
DN6049_c0_g1	rab GDP dissociation inhibitor alpha-like [Mizuhopecten yessoensis]	656.916	Ctma0001	hypothetical protein CRYPA_1949	723.221
DN186116_c0_g1	uncharacterized protein LOC117339040 [Pecten maximus]	654.592	Ctma1430		722.624
DN49_c0_g1	ETS-related transcription factor Elf-5-like isoform X1 [Pecten maximus]	648.88	Ctma0032	SLC52A1_2, RFT1_3; riboflavin transporter 1/3	718.276
DN1235_c0_g2	gelsolin-like protein 1 [Mizuhopecten yessoensis]	642.166	Ctma0715	recR; recombination protein RecR	715.975
DN1849_c3_g1	ribonuclease Oy-like [Pecten maximus]	641.717	Ctma0058	iscA; iron-sulfur cluster assembly protein	713.503
DN189_c0_g1	uncharacterized protein LOC117337506 [Pecten maximus]	640.707	Ctma0716	GLO1, gloA; lactoylglutathione lyase [EC:4.4.1.5]	707.456
DN797_c0_g1	cell adhesion molecule 2-like [Pecten maximus]	639.551	Ctma0886	GRPE; molecular chaperone GrpE	707.278
DN2846_c0_g1	UPF0390 protein zgc136864-like [Mizuhopecten yessoensis]	639.47	Ctma1539	dksA; DnaK suppressor protein	706.684
DN35324_c0_g1	sorting nexin-12-like [Mizuhopecten yessoensis]	634.557	Ctma0222	nuoA; NADH-quinone oxidoreductase subunit A [EC:7.1.1.2]	700.725
DN4_c0_g4	heterogeneous nuclear ribonucleoprotein R-like isoform X1 [Pecten maximus]	634.048	Ctma0912	comFC; competence protein ComFC	697.972
DN18515_c1_g2	40S ribosomal protein S24 [Mizuhopecten yessoensis]	633.36	Ctma0065	mrp, NUBPL; ATP-binding protein involved in chromosome partitioning	691.527
DN8943_c1_g2	plastin-3-like [Mizuhopecten yessoensis]	631.778	Ctma1068	RP-L21, MRPL21, rplU; large subunit ribosomal protein L21	688.492
DN91728_c0_g4	oligosaccharyltransferase complex subunit ostc-B-like [Pecten maximus]	630.778	Ctma0988	NRAP; nebulin-related-anchoring protein	684.21
DN693_c1_g4	fatty acyl-CoA reductase 1-like isoform X2 [Mizuhopecten yessoensis]	629.913	Ctma0769	lptE, rlpB; LPS-assembly lipoprotein	683.491
DN37094_c0_g1	E3 ubiquitin-protein ligase HERC2 [Anabarilius grahami]	628.739	Ctma0254	slyB; outer membrane lipoprotein SlyB	683.287
DN169_c0_g1	sortilin-related receptor-like isoform X2 [Mizuhopecten yessoensis]	628.41	Ctma1266	COX10, ctaB, cyoE; heme o synthase [EC:2.5.1.141]	682.831
DN1746_c0_g2	double-stranded RNA-binding protein Staufen homolog [Mizuhopecten yessoensis]	626.065	Ctma1009	dmsB; dimethyl sulfoxide reductase iron-sulfur subunit	666.257
DN24062_c0_g1	collagen alpha-1(I) chain-like isoform X1 [Pecten maximus]	624.509	Ctma0970	purE; 5-(carboxyamino)imidazole ribonucleotide mutase [EC:5.4.99.18]	655.419
DN44164_c0_g1	ribosomal protein L44 [Azumapecten farreri]	624.046	Ctma1294	sspA, mglA; stringent starvation protein A	645.075
DN56811_c0_g2	putative cysteine proteinase CG12163 isoform X1 [Pecten maximus]	620.54	Ctma0475	cspA; cold shock protein	643.674
DN568_c4_g1	circularly permutated Ras protein 1-like [Mizuhopecten yessoensis]	617.231	Ctma0183	cytochrome c4	639.815
DN6343_c0_g1	uncharacterized protein LOC117331696 [Pecten maximus]	612.992	Ctma0818	MBL fold metallo-hydrolase	637.776
DN51045_c0_g1	probable serine incorporator isoform X2 [Mizuhopecten yessoensis]	611.359	Ctma0545	HSP90A, htpG; molecular chaperone HtpG	635.814
DN120100_c0_g1	cytochrome c oxidase subunit 5A, mitochondrial-like [Pecten maximus]	609.856	Ctma0632	gmd, GMDS; GDPmannose 4,6-dehydratase [EC:4.2.1.47]	632.864
DN60223_c0_g2	myosin regulatory light chain 2, smooth muscle minor isoform [Pecten maximus]	609.177	Ctma1443	typA, bipA; GTP-binding protein	632.265
DN40536_c0_g1	low-density lipoprotein receptor-related protein 4-like [Mizuhopecten yessoensis]	608.622	Ctma1249	lolA; outer membrane lipoprotein carrier protein	629.384
DN2054_c5_g1	uncharacterized protein LOC110464232 [Mizuhopecten yessoensis]	607.35	Ctma1033	dsrC; dissimilatory sulfite reductase related protein	628.73
DN459_c0_g1	epidermal growth factor receptor kinase substrate 8-like isoform X7 [Mizuhopecten yessoensis]	605.896	Ctma0743	argG, ASS1; argininosuccinate synthase [EC:6.3.4.5]	621.841
DN14133_c1_g1	60S ribosomal protein L13 [Mizuhopecten yessoensis]	605.547	Ctma0660	nrdR; transcriptional repressor NrdR	620.312
DN11191_c0_g1	tyrosine-protein kinase SRK2-like [Mizuhopecten yessoensis]	603.408	Ctma0145	RP-L4, MRPL4, rplD; large subunit ribosomal protein L4	620.31
DN930_c0_g1	hypothetical protein KP79_PYT13569 [Mizuhopecten yessoensis]	601.07	Ctma1247	trxB, TRR; thioredoxin reductase (NADPH) [EC:1.8.1.9]	619.934
DN76514_c0_g1	hemicentin-1-like isoform X1 [Mizuhopecten yessoensis]	587.555	Ctma0052	hypothetical protein	606.024
DN819_c0_g1	prolow-density lipoprotein receptor-related protein 1-like isoform X4 [Mizuhopecten yessoensis]	584.429	Ctma0185	clpP, CLPP; ATP-dependent Clp protease, protease subunit [EC:3.4.21.92]	600.263
DN143_c0_g1	uncharacterized protein LOC110450848 [Mizuhopecten yessoensis]	581.1	Ctma1327	ADK, adoK; adenosine kinase [EC:2.7.1.20]	594.23
DN2063_c0_g1	uncharacterized protein LOC117331558 isoform X1 [Pecten maximus]	580.713	Ctma0423	trxA; thioredoxin 1	592.536
DN501_c0_g1	uncharacterized protein LOC117327832 [Pecten maximus]	580.184	Ctma0005	yeeJ; adhesin/invasin	589.489
DN653_c0_g1	plexin domain-containing protein 1-like isoform X4 [Pecten maximus]	578.628	Ctma0371	miaA, TRIT1; tRNA dimethylallyltransferase [EC:2.5.1.75]	588.489
DN12308_c0_g1	carbonyl reductase [NADPH] 1-like isoform X3 [Mizuhopecten yessoensis]	578.326	Ctma1456	DUF3530 family protein	586.126
DN1213_c0_g4	tropomyosin [Argopecten irradians]	576.727	Ctma0665	type III effector	584.739
DN312_c2_g2	tartrate-resistant acid phosphatase type 5-like [Mizuhopecten yessoensis]	574.964	Ctma0805	CKAP2; cytoskeleton-associated protein 2	581.063
DN26825_c0_g1	Dolichyl-diphosphooligosaccharide--protein glycosyltransferase subunit DAD1 [Mizuhopecten yessoensis]	573.038	Ctma1514	ACSS1_2, acs; acetyl-CoA synthetase [EC:6.2.1.1]	575.577
DN9053_c0_g2	actin-related protein 2/3 complex subunit 4 [Mizuhopecten yessoensis]	571.529	Ctma0056	iscS, NFS1; cysteine desulfurase [EC:2.8.1.7]	574.949
DN2325_c0_g1	translation initiation factor 5A [Mytilus galloprovincialis]	569.091	Ctma1064	fabG, OAR1; 3-oxoacyl-[acyl-carrier protein] reductase [EC:1.1.1.100]	567.736
DN1162_c0_g1	Ras homolog gene family, member A [Mytilus galloprovincialis]	567.853	Ctma0044	hypothetical protein CRYPA_1949	565.631
DN16319_c0_g1	lung cancer oncogene 5 [Homo sapiens]	564.88	Ctma1506	yeeJ; adhesin/invasin	562.04
DN3138_c0_g1	titin-like isoform X4 [Mizuhopecten yessoensis]	564.15	Ctma0606	Undecaprenyl-phosphate alpha-N-acetylglucosaminyl 1-phosphate transferase (EC 2.7.8.33)	553.323
DN9887_c0_g1	neural-cadherin-like [Mizuhopecten yessoensis]	563.389	Ctma1232	nusA; transcription termination/antitermination protein NusA	552.623
DN14974_c0_g1	1,2-dihydroxy-3-keto-5-methylthiopentene dioxygenase 2-like [Mizuhopecten yessoensis]	563.152	Ctma0387	RP-S20, rpsT; small subunit ribosomal protein S20	551.248
DN2679_c0_g1	mucin-4-like, partial [Mizuhopecten yessoensis]	559.685	Ctma0212	cytochrome c	550.109
DN177_c0_g1	receptor-type tyrosine-protein phosphatase alpha-like [Mizuhopecten yessoensis]	558.383	Ctma1134	SCP-2 sterol transfer family protein	550.101
DN525_c0_g1	tetraspanin-9-like isoform X1 [Mizuhopecten yessoensis]	556.278	Ctma1279	DUF2797 domain-containing protein	548.378
DN11796_c2_g1	lipopolysaccharide-induced tumor necrosis factor-alpha factor homolog [Pecten maximus]	554.473	Ctma0772	type II toxin-antitoxin system Phd/YefM family antitoxin	544.648
DN13226_c1_g1	ganglioside GM2 activator-like [Mizuhopecten yessoensis]	551.283	Ctma1431		544.245
DN12820_c1_g2	myosin-2 essential light chain-like [Mizuhopecten yessoensis]	547.852	Ctma0300	secE; preprotein translocase subunit SecE	544.066
DN658_c1_g3	uncharacterized protein LOC110461783 [Mizuhopecten yessoensis]	544.775	Ctma1023	greA; transcription elongation factor GreA	542.656
DN20_c0_g2	histone H3-like [Cimex lectularius]	542.166	Ctma1487	K07497; putative transposase	540.763
DN979_c0_g2	uncharacterized protein LOC110455132 [Mizuhopecten yessoensis]	539.874	Ctma1511	K07497; putative transposase	540.743
DN782_c1_g1	unnamed protein product [Mytilus coruscus]	538.488	Ctma1208	mutT, NUDT15, MTH2; 8-oxo-dGTP diphosphatase [EC:3.6.1.55]	540.306
DN4887_c0_g1	calreticulin-like [Pecten maximus]	537.988	Ctma0911		531.367
DN7775_c2_g1	probable Bax inhibitor 1 [Mizuhopecten yessoensis]	535.93	Ctma1477	TACO1; translational activator of cytochrome c oxidase 1	520.537
DN53_c3_g1	lysosomal-associated transmembrane protein 4A-like isoform X2 [Pecten maximus]	535.368	Ctma1564	arsR; ArsR family transcriptional regulator, arsenate/arsenite/antimonite-responsive transcriptional repressor	518.474
DN596_c0_g1	cytochrome b-c1 complex subunit 7-like [Pecten maximus]	534.676	Ctma1493	DUF4212 domain-containing protein	518.377
DN5201_c0_g2	ATP synthase-coupling factor 6, mitochondrial-like [Mizuhopecten yessoensis]	531.492	Ctma1537	nfuA; Fe/S biogenesis protein NfuA	515.289
DN10828_c0_g2	acylpyruvase FAHD1, mitochondrial-like [Mizuhopecten yessoensis]	530.013	Ctma1186	fabA; 3-hydroxyacyl-[acyl-carrier protein] dehydratase / trans-2-decenoyl-[acyl-carrier protein] isomerase [EC:4.2.1.59 5.3.3.14]	513.921
DN9634_c4_g1	uncharacterized protein LOC117316126 [Pecten maximus]	528.088	Ctma0063	fdx; ferredoxin, 2Fe-2S	511.54
DN3185_c0_g1	uncharacterized protein LOC110449609 [Mizuhopecten yessoensis]	527.805	Ctma0559	rnr, vacB; ribonuclease R [EC:3.1.13.1]	510.006
DN71633_c0_g1	putative mitochondrial ATP synthase F chain [Haliotis discus discus]	526.525	Ctma0215	argB; acetylglutamate kinase [EC:2.7.2.8]	509.813
DN1323_c3_g2	radixin-like [Mizuhopecten yessoensis]	525.571	Ctma0494	K09158; uncharacterized protein	509.313
DN130_c0_g2	fatty acyl-CoA hydrolase precursor, medium chain-like [Mizuhopecten yessoensis]	524.65	Ctma0878	ATPF1D, atpH; F-type H+-transporting ATPase subunit delta	508.473
DN24026_c0_g1	gamma-tubulin complex component 4-like [Mizuhopecten yessoensis]	517.078	Ctma1566	lgt, umpA; phosphatidylglycerol---prolipoprotein diacylglyceryl transferase [EC:2.5.1.145]	502.229
DN95383_c1_g2	emerin homolog 1-like [Pecten maximus]	516.126	Ctma0896	erpA; iron-sulfur cluster insertion protein	496.421
DN5362_c0_g1	uncharacterized protein LOC110462954 [Mizuhopecten yessoensis]	513.679	Ctma0244	pyrH; uridylate kinase [EC:2.7.4.22]	488.437
DN2738_c0_g1	alpha-L-fucosidase-like [Mizuhopecten yessoensis]	512.569	Ctma0819	grxC, GLRX, GLRX2; glutaredoxin 3	487.227
DN22481_c0_g1	uncharacterized protein LOC117339040 [Pecten maximus]	510.667	Ctma0821	norV; anaerobic nitric oxide reductase flavorubredoxin	486.818
DN8319_c0_g1	LDLR chaperone boca-like [Pecten maximus]	509.529	Ctma0825	norV; anaerobic nitric oxide reductase flavorubredoxin	486.775
DN85004_c2_g1	ATP synthase subunit b, mitochondrial-like [Mizuhopecten yessoensis]	508.817	Ctma0829	norV; anaerobic nitric oxide reductase flavorubredoxin	486.686
DN1042_c0_g3	14-3-3-like protein isoform X3 [Mizuhopecten yessoensis]	508.421	Ctma0562	hflC; modulator of FtsH protease HflC	483.731
DN37842_c0_g1	eukaryotic translation initiation factor 3 subunit E-A-like [Mizuhopecten yessoensis]	503.855	Ctma0256	ccmF; cytochrome c-type biogenesis protein CcmF	483.442
DN10111_c0_g1	microtubule-associated protein Jupiter-like isoform X2 [Mizuhopecten yessoensis]	503.411	Ctma0031	hypothetical protein	482.061
DN62165_c0_g2	carbonic anhydrase-like [Mizuhopecten yessoensis]	499.694	Ctma0232	nuoK; NADH-quinone oxidoreductase subunit K [EC:7.1.1.2]	480.915
DN1681_c0_g1	microsomal glutathione S-transferase 3-like isoform X1 [Pecten maximus]	497.624	Ctma0976	K09791; uncharacterized protein	480.485
DN1133_c0_g1	serine/threonine-protein phosphatase 6 regulatory ankyrin repeat subunit B-like [Mizuhopecten yessoensis]	496.891	Ctma0339	TRAP transporter small permease subunit	479.937
DN1238_c0_g1	RNA-directed DNA polymerase from transposon BS [Mizuhopecten yessoensis]	496.88	Ctma1240	apbE; FAD:protein FMN transferase [EC:2.7.1.180]	475.501
DN7404_c0_g1	3 beta-hydroxysteroid dehydrogenase/Delta 5--	487.844	Ctma1579		472.614
DN44215_c0_g2	X-box-binding protein 1 [Mizuhopecten yessoensis]	484.357	Ctma0261	amt, AMT, MEP; ammonium transporter, Amt family	471.652
DN5215_c0_g2	AP-2 complex subunit mu [Mizuhopecten yessoensis]	481.73	Ctma0760	rnfA; H+/Na+-translocating ferredoxin:NAD+ oxidoreductase subunit A	471.001
DN4383_c0_g1	chloride intracellular channel protein 4-like [Pecten maximus]	478.71	Ctma1083	grxC, GLRX, GLRX2; glutaredoxin 3	470.394
DN93816_c0_g2	collagen alpha-1(I) chain-like [Mizuhopecten yessoensis]	476.138	Ctma0292	mraZ; transcriptional regulator MraZ	470.019
DN678_c1_g1	uncharacterized protein LOC117345052 isoform X2 [Pecten maximus]	472.806	Ctma1548	hypothetical protein	469.797
DN504_c1_g1	uncharacterized protein LOC117337134 isoform X1 [Pecten maximus]	469.983	Ctma1025	mlaA, vacJ; phospholipid-binding lipoprotein MlaA	467.472
DN344_c0_g1	proteoglycan 4-like [Pecten maximus]	469.11	Ctma0925	K07126; uncharacterized protein	466.016
DN84904_c0_g1	cathepsin B-like [Mizuhopecten yessoensis]	467.604	Ctma0842	slyD; FKBP-type peptidyl-prolyl cis-trans isomerase SlyD [EC:5.2.1.8]	465.131
DN12677_c1_g1	ras-related protein Rab-5C-like [Mizuhopecten yessoensis]	465.598	Ctma0230	nuoI; NADH-quinone oxidoreductase subunit I [EC:7.1.1.2]	464.298
DN3339_c0_g2	uncharacterized protein LOC110442212 [Mizuhopecten yessoensis]	465.574	Ctma0930	dapD; 2,3,4,5-tetrahydropyridine-2,6-dicarboxylate N-succinyltransferase [EC:2.3.1.117]	460.396
DN7312_c0_g1	clathrin heavy chain 1 isoform X2 [Pecten maximus]	463.218	Ctma0519	pal; peptidoglycan-associated lipoprotein	457.822
DN1648_c0_g2	uncharacterized protein LOC110455601 [Mizuhopecten yessoensis]	463.166	Ctma0366	thrC; threonine synthase [EC:4.2.3.1]	455.257
DN16391_c1_g1	hippocalcin-like protein 1 [Mizuhopecten yessoensis]	462.685	Ctma0046	hypothetical protein	453.47
DN17927_c0_g1	cubilin-like [Mizuhopecten yessoensis]	460.624	Ctma0903	PTH1, pth, spoVC; peptidyl-tRNA hydrolase, PTH1 family [EC:3.1.1.29]	451.472
DN20724_c0_g1	lysosomal aspartic protease-like isoform X1 [Pecten maximus]	458.926	Ctma0100	tetratricopeptide repeat protein	449.479
DN58216_c0_g1	mono [ADP-ribose] polymerase PARP16-like [Mizuhopecten yessoensis]	458.678	Ctma0535	K07058; membrane protein	449.335
DN12192_c0_g1	galectin-4-like [Pecten maximus]	457.204	Ctma1333	gyrA; DNA gyrase subunit A [EC:5.6.2.2]	448.754
DN113_c1_g1	ubiquitin-conjugating enzyme E2-17 kDa isoform X5 [Pecten maximus]	457.184	Ctma1479	DARS2, aspS; aspartyl-tRNA synthetase [EC:6.1.1.12]	443.98
DN48168_c0_g1	uncharacterized protein LOC110446904 [Mizuhopecten yessoensis]	456.797	Ctma1032	prmA; ribosomal protein L11 methyltransferase [EC:2.1.1.-]	439.468
DN1215_c1_g1	predicted protein [Nematostella vectensis]	456.571	Ctma0676	FIG045511: hypothetical antitoxin (to FIG022160: hypothetical toxin)	437.761
DN1178_c0_g1	uncharacterized protein LOC110447159 isoform X3 [Mizuhopecten yessoensis]	454.95	Ctma0642	prpB; methylisocitrate lyase [EC:4.1.3.30]	436.506
DN177806_c0_g4	ATP synthase subunit delta, mitochondrial-like [Mizuhopecten yessoensis]	454.401	Ctma1230	rbfA; ribosome-binding factor A	435.597
DN61590_c0_g1	clathrin light chain B-like isoform X4 [Pecten maximus]	452.646	Ctma1013	narI, narV; nitrate reductase gamma subunit [EC:1.7.5.1 1.7.99.-]	433.227
DN394_c0_g1	SCO-spondin-like, partial [Mizuhopecten yessoensis]	452.031	Ctma0243	frr, MRRF, RRF; ribosome recycling factor	432.658
DN1395_c0_g1	ubiquitin-conjugating enzyme E2 L3-like [Orbicella faveolata]	451.701	Ctma1372	hypothetical protein DSZ16_06260	432.608
DN3123_c0_g1	dual oxidase 2-like isoform X1 [Pecten maximus]	450.343	Ctma0876	ATPF1G, atpG; F-type H+-transporting ATPase subunit gamma	429.623
DN25988_c0_g4	coiled-coil-helix-coiled-coil-helix domain-containing protein 2-like [Mizuhopecten yessoensis]	449.926	Ctma0565	ppiC; peptidyl-prolyl cis-trans isomerase C [EC:5.2.1.8]	429.023
DN55504_c0_g1	low-density lipoprotein receptor-related protein 4-like isoform X3 [Pecten maximus]	448.09	Ctma0699	rne; ribonuclease E [EC:3.1.26.12]	428.851
DN10990_c0_g1	elongation factor 1-gamma-like [Pecten maximus]	446.693	Ctma1108	hisB; imidazoleglycerol-phosphate dehydratase [EC:4.2.1.19]	428.368
DN63_c5_g1	malate dehydrogenase, mitochondrial-like [Pecten maximus]	446.454	Ctma1581	ubiG; 2-polyprenyl-6-hydroxyphenyl methylase / 3-demethylubiquinone-9 3-methyltransferase [EC:2.1.1.222 2.1.1.64]	423.387
DN137779_c0_g1	cytosolic malate dehydrogenase [Adamussium colbecki]	445.721	Ctma1336	CENPE; centromeric protein E	423.177
DN7749_c0_g2	probable maltase [Pecten maximus]	441.99	Ctma0515	aapQ, bztB; general L-amino acid transport system permease protein	422.855
DN2488_c0_g1	adenosine kinase-like isoform X1 [Mizuhopecten yessoensis]	438.595	Ctma1325	slpA; FKBP-type peptidyl-prolyl cis-trans isomerase SlpA [EC:5.2.1.8]	422.293
DN59_c0_g2	NEDD4 family-interacting protein 2-like [Mizuhopecten yessoensis]	437.722	Ctma1119	plsY; acyl phosphate:glycerol-3-phosphate acyltransferase [EC:2.3.1.275]	421.984
DN111_c3_g1	Rho GTPase [Azumapecten farreri]	434.616	Ctma0531	nusB; transcription antitermination protein NusB	421.597
DN85518_c0_g1	elongation factor 1-delta-like isoform X1 [Pecten maximus]	434.149	Ctma0728	ihfA, himA; integration host factor subunit alpha	419.847
DN840_c0_g2	F-actin-capping protein subunit alpha-like [Mizuhopecten yessoensis]	433.36	Ctma1553		419.095
DN278_c0_g1	uncharacterized protein LOC110450804 [Mizuhopecten yessoensis]	432.983	Ctma0560	purA, ADSS; adenylosuccinate synthase [EC:6.3.4.4]	417.755
DN399_c0_g1	plexin-A4-like isoform X1 [Pecten maximus]	430.602	Ctma1314	hypothetical protein	416.303
DN2312_c0_g1	sodium/potassium-transporting ATPase subunit alpha-like [Mizuhopecten yessoensis]	427.691	Ctma0346	cybB; superoxide oxidase [EC:1.10.3.17]	414.477
DN301_c0_g1	serine/threonine-protein kinase PINK1, mitochondrial-like [Mizuhopecten yessoensis]	422.815	Ctma1116	dsbA; protein dithiol oxidoreductase (disulfide-forming) [EC:1.8.4.15]	414.171
DN417_c1_g1	V-type proton ATPase subunit E-like [Mizuhopecten yessoensis]	421.617	Ctma1610	NDUFS6; NADH dehydrogenase (ubiquinone) Fe-S protein 6	410.626
DN8641_c0_g1	prohibitin-like [Mizuhopecten yessoensis]	421.172	Ctma0513	aapP, bztD; general L-amino acid transport system ATP-binding protein [EC:7.4.2.1]	410.259
DN1037_c0_g2	sodium/glucose cotransporter 4-like [Pecten maximus]	419.485	Ctma0521	Fe-S cluster assembly protein IscX	406.453
DN5379_c0_g1	Ankyrin repeat protein [Mizuhopecten yessoensis]	417.65	Ctma1593	ccmH; cytochrome c-type biogenesis protein CcmH	403.085
DN6639_c0_g1	ras-related protein Rab-7a [Pecten maximus]	416.123	Ctma0585	LAMA3_5; laminin, alpha 3/5	402.962
DN1074_c0_g1	high mobility group protein B3-like [Pecten maximus]	414.514	Ctma1419	hypothetical protein	401.66
DN977_c0_g1	hypothetical protein KP79_PYT03018 [Mizuhopecten yessoensis]	413.86	Ctma0202	hemL; glutamate-1-semialdehyde 2,1-aminomutase [EC:5.4.3.8]	401.469
DN678_c0_g1	uncharacterized protein LOC117314740 [Pecten maximus]	407.983	Ctma1231	infB, MTIF2; translation initiation factor IF-2	395.174
DN24817_c1_g1	uncharacterized protein LOC110456117 isoform X2 [Mizuhopecten yessoensis]	405.939	Ctma1609	E2.6.1.42, ilvE; branched-chain amino acid aminotransferase [EC:2.6.1.42]	393.812
DN915_c0_g2	uncharacterized protein LOC117316224 [Pecten maximus]	402.44	Ctma1141	hisA; phosphoribosylformimino-5-aminoimidazole carboxamide ribotide isomerase [EC:5.3.1.16]	393.248
DN3366_c15_g1	sulfide:quinone oxidoreductase, mitochondrial-like [Mizuhopecten yessoensis]	401.409	Ctma0703	K07126; uncharacterized protein	393.085
DN140_c1_g2	putative succinate dehydrogenase [ubiquinone] cytochrome b small subunit, mitochondrial [Mizuhopecten yessoensis]	400.211	Ctma1239	K07126; uncharacterized protein	392.023
DN4832_c1_g1	actin-related protein 2/3 complex subunit 2-like [Mizuhopecten yessoensis]	397.665	Ctma0935	rutE; 3-hydroxypropanoate dehydrogenase [EC:1.1.1.-]	391.748
DN158705_c0_g1	Ankyrin repeat protein [Mizuhopecten yessoensis]	397.605	Ctma0368	nudH; putative (di)nucleoside polyphosphate hydrolase [EC:3.6.1.-]	391.741
DN478_c2_g1	Selenoprotein N [Mizuhopecten yessoensis]	397.497	Ctma1165		389.79
DN1520_c1_g1	probable ribosome biogenesis protein RLP24 [Pecten maximus]	395.84	Ctma1278	cas2; CRISPR-associated protein Cas2	388.9
DN577_c0_g1	3-mercaptopyruvate sulfurtransferase-like [Mizuhopecten yessoensis]	393.803	Ctma1154	polymer-forming cytoskeletal protein	388.63
DN2200_c0_g1	phosphoenolpyruvate carboxykinase, cytosolic [GTP]-like isoform X1 [Mizuhopecten yessoensis]	393.2	Ctma1310	DHFR, folA; dihydrofolate reductase [EC:1.5.1.3]	387.684
DN17868_c1_g1	F-box only protein 4-like [Mizuhopecten yessoensis]	392.665	Ctma0079	oxidative damage protection protein	386.522
DN2850_c0_g1	eukaryotic translation initiation factor 3 subunit M-like [Mizuhopecten yessoensis]	390.871	Ctma0732	infC, MTIF3; translation initiation factor IF-3	385.509
DN58954_c0_g1	Cytochrome b-c1 complex subunit 8 [Mizuhopecten yessoensis]	390.241	Ctma1171	hypothetical protein SPONL_1254	385.171
DN260_c0_g1	alpha-(1,3)-fucosyltransferase C-like [Mizuhopecten yessoensis]	388.186	Ctma1123	DLD, lpd, pdhD; dihydrolipoamide dehydrogenase [EC:1.8.1.4]	383.935
DN106849_c0_g1	toll-like receptor 2 [Mizuhopecten yessoensis]	387.246	Ctma1177	fxsA; UPF0716 protein FxsA	383.392
DN2429_c0_g8	prohibitin-2-like [Mizuhopecten yessoensis]	383.598	Ctma0229	nuoH; NADH-quinone oxidoreductase subunit H [EC:7.1.1.2]	382.913
DN319016_c0_g1	LOW QUALITY PROTEIN: uncharacterized protein LOC117322432 [Pecten maximus]	383.017	Ctma1008	dmsC; dimethyl sulfoxide reductase membrane subunit	382.36
DN38905_c0_g2	uncharacterized protein LOC110454110 [Mizuhopecten yessoensis]	382.143	Ctma0002	major paralogous domain protein	381.522
DN57547_c0_g1	protein arginine N-methyltransferase 1-like isoform X1 [Pecten maximus]	380.88	Ctma0730	FARSA, pheS; phenylalanyl-tRNA synthetase alpha chain [EC:6.1.1.20]	380.931
DN35382_c0_g1	proteasome subunit beta type-2-like [Mizuhopecten yessoensis]	374.941	Ctma0725	moeB; molybdopterin-synthase adenylyltransferase [EC:2.7.7.80]	378.672
DN5215_c3_g1	brain-specific angiogenesis inhibitor 1-associated protein 2-like isoform X7 [Pecten maximus]	374.697	Ctma0872	kdsC; 3-deoxy-D-manno-octulosonate 8-phosphate phosphatase (KDO 8-P phosphatase) [EC:3.1.3.45]	378.57
DN20328_c0_g3	RNA-binding protein lark-like isoform X2 [Mizuhopecten yessoensis]	372.663	Ctma1596	KARS, lysS; lysyl-tRNA synthetase, class II [EC:6.1.1.6]	377.713
DN13876_c0_g1	gastrin/cholecystokinin type B receptor-like [Mizuhopecten yessoensis]	370.147	Ctma1075	K06950; uncharacterized protein	375.127
DN108_c0_g1	nephrin-like [Mizuhopecten yessoensis]	369.33	Ctma0892	aroQ, qutE; 3-dehydroquinate dehydratase II [EC:4.2.1.10]	374.813
DN32050_c0_g1	von Willebrand factor D and EGF domain-containing protein [Mizuhopecten yessoensis]	366.923	Ctma0196	P-II family nitrogen regulator	373.458
DN1424_c0_g1	sialate O-acetylesterase-like isoform X1 [Pecten maximus]	365.904	Ctma0223	nuoB; NADH-quinone oxidoreductase subunit B [EC:7.1.1.2]	372.503
DN1319_c0_g1	serine palmitoyltransferase 2-like [Mizuhopecten yessoensis]	365.83	Ctma1280	fkpA; FKBP-type peptidyl-prolyl cis-trans isomerase FkpA [EC:5.2.1.8]	371.312
DN55_c0_g1	sushi domain-containing protein 2-like [Pecten maximus]	365.096	Ctma1575	pdxJ; pyridoxine 5-phosphate synthase [EC:2.6.99.2]	370.417
DN5663_c0_g4	adenylyl cyclase-associated protein 1-like isoform X1 [Mizuhopecten yessoensis]	364.385	Ctma0962	kdsA; 2-dehydro-3-deoxyphosphooctonate aldolase (KDO 8-P synthase) [EC:2.5.1.55]	370.086
DN7316_c6_g1	NADH dehydrogenase [ubiquinone] 1 alpha subcomplex subunit 7-like [Mizuhopecten yessoensis]	364.13	Ctma0216	pyrDII; dihydroorotate dehydrogenase electron transfer subunit	369.653
DN14340_c0_g3	E3 ubiquitin-protein ligase RNF13-like [Pecten maximus]	363.802	Ctma0589	pyrF; orotidine-5'-phosphate decarboxylase [EC:4.1.1.23]	369.631
DN1295_c0_g1	cell wall integrity and stress response component 1-like [Mizuhopecten yessoensis]	363.419	Ctma0894	accC; acetyl-CoA carboxylase, biotin carboxylase subunit [EC:6.4.1.2 6.3.4.14]	367.086
DN8348_c1_g1	alpha-N-acetylgalactosaminidase-like [Pecten maximus]	362.923	Ctma0722	IMPDH, guaB; IMP dehydrogenase [EC:1.1.1.205]	366.734
DN5050_c0_g1	hypothetical protein LOTGIDRAFT_249377 [Lottia gigantea]	362.681	Ctma0082	fabZ; 3-hydroxyacyl-[acyl-carrier-protein] dehydratase [EC:4.2.1.59]	366.207
DN182_c0_g2	ABC transporter [Gammaproteobacteria bacterium]	361.855	Ctma1274	purC; phosphoribosylaminoimidazole-succinocarboxamide synthase [EC:6.3.2.6]	365.858
DN366_c0_g1	hemicentin-1-like isoform X1 [Pecten maximus]	361.76	Ctma1250	TC.BCT; betaine/carnitine transporter, BCCT family	363.815
DN763_c6_g1	probable low affinity copper uptake protein 2 [Pecten maximus]	360.726	Ctma1210	PK, pyk; pyruvate kinase [EC:2.7.1.40]	362.835
DN7036_c1_g1	galectin 2 [Argopecten irradians]	360.306	Ctma1440	rlmE, rrmJ, ftsJ; 23S rRNA (uridine2552-2'-O)-methyltransferase [EC:2.1.1.166]	361.471
DN2374_c0_g2	extended synaptotagmin-2-like isoform X8 [Pecten maximus]	359.405	Ctma0507	yfaE; ferredoxin	360.848
DN4517_c0_g1	lactadherin-like isoform X2 [Pecten maximus]	358.755	Ctma0468		360.554
DN818_c0_g1	mechanosensory protein 2-like [Mizuhopecten yessoensis]	358.295	Ctma0909	gltB; glutamate synthase (NADPH) large chain [EC:1.4.1.13]	360.018
DN38577_c0_g1	mammalian ependymin-related protein 1-like [Mizuhopecten yessoensis]	357.907	Ctma0678	leuA, IMS; 2-isopropylmalate synthase [EC:2.3.3.13]	359.99
DN697_c4_g1	calmodulin-like protein 4 [Mizuhopecten yessoensis]	357.836	Ctma0666	aceE; pyruvate dehydrogenase E1 component [EC:1.2.4.1]	359.489
DN95_c0_g2	neo-calmodulin-like [Pecten maximus]	356.725	Ctma1012	(Fe-S)-binding protein	357.944
DN397_c0_g2	flotillin-1-like isoform X2 [Pecten maximus]	356.638	Ctma0011		357.208
DN23101_c0_g1	40S ribosomal protein SA-like [Mizuhopecten yessoensis]	356.066	Ctma0022		357.203
DN77980_c1_g1	mid1-interacting protein 1-B-like [Mizuhopecten yessoensis]	355.581	Ctma0945		357.203
DN3747_c0_g1	uncharacterized protein LOC117315742 [Pecten maximus]	353.747	Ctma1503		357.181
DN25943_c0_g1	60S ribosomal protein L11-like [Mizuhopecten yessoensis]	352.457	Ctma0744	DUF2914 domain-containing protein	355.875
DN296967_c0_g1	splicing factor 3B subunit 5 [Mizuhopecten yessoensis]	352.123	Ctma1391	S24 family peptidase	355.231
DN52855_c0_g1	succinate dehydrogenase [ubiquinone] iron-sulfur subunit, mitochondrial-like [Mizuhopecten yessoensis]	352.111	Ctma0964	yhfA; putative redox protein	354.009
DN2192_c0_g2	ras-related protein Rab-1A isoform X2 [Pecten maximus]	349.379	Ctma0713	dnaX; DNA polymerase III subunit gamma/tau [EC:2.7.7.7]	353.458
DN1391_c0_g1	uncharacterized protein LOC110461522 [Mizuhopecten yessoensis]	348.205	Ctma0563	hflK; modulator of FtsH protease HflK	353.083
DN41646_c0_g1	probable sodium/potassium-transporting ATPase subunit beta-3 [Mizuhopecten yessoensis]	347.785	Ctma0584	K07488; transposase	352.964
DN2565_c0_g1	vacuolar protein sorting-associated protein 29 [Pecten maximus]	347.638	Ctma0765	K07488; transposase	352.964
DN6442_c0_g2	hypothetical protein KP79_PYT09652 [Mizuhopecten yessoensis]	346.047	Ctma1341	PPIB, ppiB; peptidyl-prolyl cis-trans isomerase B (cyclophilin B) [EC:5.2.1.8]	352.741
DN280_c0_g1	fatty acid-binding protein, heart isoform X2 [Crassostrea gigas]	345.989	Ctma1258	twin transmembrane helix small protein	351.931
DN62_c0_g1	low-density lipoprotein receptor-related protein 12-like [Mizuhopecten yessoensis]	345.571	Ctma0342	rnfE; H+/Na+-translocating ferredoxin:NAD+ oxidoreductase subunit E	351.013
DN3281_c2_g1	ras-related protein Rab-13-like [Pecten maximus]	345.522	Ctma1077	ridA, tdcF, RIDA; 2-iminobutanoate/2-iminopropanoate deaminase [EC:3.5.99.10]	349.41
DN606_c0_g1	uncharacterized protein LOC110467064 [Mizuhopecten yessoensis]	345.162	Ctma1168	hypothetical protein	348.94
DN60_c0_g1	VWFA and cache domain-containing protein 1-like [Mizuhopecten yessoensis]	343.51	Ctma0820	leuB, IMDH; 3-isopropylmalate dehydrogenase [EC:1.1.1.85]	348.41
DN18385_c0_g1	uncharacterized protein LOC117314740 [Pecten maximus]	343.488	Ctma1549	btuB; vitamin B12 transporter	348.391
DN52436_c0_g1	beta-tubulin [Calliptamus italicus]	343.021	Ctma0247	purM; phosphoribosylformylglycinamidine cyclo-ligase [EC:6.3.3.1]	346.228
DN386_c7_g1	RISC-loading complex subunit tarbp2-like [Pecten maximus]	342.068	Ctma1157	truA, PUS1; tRNA pseudouridine38-40 synthase [EC:5.4.99.12]	345.797
DN4_c0_g1	heterogeneous nuclear ribonucleoprotein Q-like isoform X1 [Pecten maximus]	341.499	Ctma0054	cysE; serine O-acetyltransferase [EC:2.3.1.30]	345.705
DN138_c0_g1	nuclear receptor coactivator 4-like [Mizuhopecten yessoensis]	340.386	Ctma1598	cmk; CMP/dCMP kinase [EC:2.7.4.25]	345.177
DN10062_c0_g1	actin-related protein 2 isoform X2 [Mizuhopecten yessoensis]	339.964	Ctma1233	rimP; ribosome maturation factor RimP	344.073
DN6174_c0_g3	protein singed-like [Mizuhopecten yessoensis]	338.728	Ctma0084	SAM50, TOB55, bamA; outer membrane protein insertion porin family	343.707
DN10357_c2_g2	integral membrane protein 2B-like [Mizuhopecten yessoensis]	335.063	Ctma1543	IDH1, IDH2, icd; isocitrate dehydrogenase [EC:1.1.1.42]	343.518
DN2100_c0_g2	translocon-associated protein subunit alpha-like [Mizuhopecten yessoensis]	334.98	Ctma0990	hypothetical protein	341.608
DN732_c0_g1	four-jointed box protein 1-like [Pecten maximus]	334.293	Ctma0798	rpoD; RNA polymerase primary sigma factor	341.009
DN21639_c0_g2	basic leucine zipper and W2 domain-containing protein 1-like [Mizuhopecten yessoensis]	332.934	Ctma1131	purH; phosphoribosylaminoimidazolecarboxamide formyltransferase / IMP cyclohydrolase [EC:2.1.2.3 3.5.4.10]	340.671
DN21823_c0_g1	uncharacterized protein LOC110459463 isoform X1 [Mizuhopecten yessoensis]	332.648	Ctma1604	MBL fold metallo-hydrolase	340.062
DN4824_c1_g2	secretory carrier-associated membrane protein 1-like isoform X1 [Pecten maximus]	332.39	Ctma1615	ttcA; tRNA 2-thiocytidine biosynthesis protein TtcA	339.673
DN10439_c0_g2	CD151 antigen-like [Pecten maximus]	332.128	Ctma0897	CS, gltA; citrate synthase [EC:2.3.3.1]	338.428
DN2591_c2_g2	AP-2 complex subunit alpha-2-like [Mizuhopecten yessoensis]	329.934	Ctma0602	aspB; aspartate aminotransferase [EC:2.6.1.1]	338.342
DN45442_c0_g4	renin receptor-like [Pecten maximus]	329.881	Ctma1364	hypothetical protein	337.947
DN20881_c0_g1	COMM domain-containing protein 5-like [Mizuhopecten yessoensis]	329.695	Ctma1058	HAAO; 3-hydroxyanthranilate 3,4-dioxygenase [EC:1.13.11.6]	335.47
DN21303_c0_g1	low-density lipoprotein receptor-related protein 2 isoform X2 [Crassostrea gigas]	329.68	Ctma0175	cca; tRNA nucleotidyltransferase (CCA-adding enzyme) [EC:2.7.7.72 3.1.3.- 3.1.4.-]	334.627
DN29728_c0_g1	uncharacterized protein LOC110448020 isoform X2 [Mizuhopecten yessoensis]	329.231	Ctma1530	proB; glutamate 5-kinase [EC:2.7.2.11]	332.948
DN24_c2_g1	SH3 domain-containing kinase-binding protein 1-like isoform X3 [Pecten maximus]	329.013	Ctma1524	thiC; phosphomethylpyrimidine synthase [EC:4.1.99.17]	332.917
DN41225_c0_g1	mpv17-like protein 2 [Pecten maximus]	328.968	Ctma0780	K07220; uncharacterized protein	332.728
DN635_c1_g1	nectin-4-like isoform X1 [Pecten maximus]	328.404	Ctma0290	cell division protein FtsL	332.202
DN3576_c0_g1	LOW QUALITY PROTEIN: transmembrane 9 superfamily member 3-like [Pecten maximus]	327.467	Ctma0933	sqr; sulfide:quinone oxidoreductase [EC:1.8.5.4]	331.754
DN8608_c0_g1	major vault protein-like [Pecten maximus]	327.434	Ctma1069	PPIB, ppiB; peptidyl-prolyl cis-trans isomerase B (cyclophilin B) [EC:5.2.1.8]	331.68
DN9681_c0_g1	uncharacterized protein LOC110454126 [Mizuhopecten yessoensis]	326.684	Ctma0793	trpD; anthranilate phosphoribosyltransferase [EC:2.4.2.18]	331.255
DN93_c0_g1	AP-1 complex subunit sigma-2 isoform X1 [Mizuhopecten yessoensis]	325.028	Ctma0124	ccmE; cytochrome c-type biogenesis protein CcmE	330.643
DN48093_c2_g1	uncharacterized protein LOC117345383 [Pecten maximus]	324.558	Ctma1166	acnB; aconitate hydratase 2 / 2-methylisocitrate dehydratase [EC:4.2.1.3 4.2.1.99]	330.414
DN58563_c0_g2	uncharacterized protein LOC117323920 isoform X3 [Pecten maximus]	324.519	Ctma0736	soxB; S-sulfosulfanyl-L-cysteine sulfohydrolase [EC:3.1.6.20]	330.16
DN181053_c1_g1	uncharacterized protein LOC110460704 [Mizuhopecten yessoensis]	324.276	Ctma0577	rho; transcription termination factor Rho	329.522
DN3831_c0_g1	adiponectin receptor protein-like [Pecten maximus]	322.563	Ctma1302	gyrB; DNA gyrase subunit B [EC:5.6.2.2]	329.149
DN9607_c0_g2	U-scoloptoxin(05)-Sm1a-like [Pecten maximus]	321.61	Ctma0938	cdhE, acsC; acetyl-CoA decarbonylase/synthase, CODH/ACS complex subunit gamma [EC:2.1.1.245]	328.421
DN72137_c0_g1	T-complex protein 1 subunit delta-like [Pecten maximus]	320.88	Ctma1092	psiE; protein PsiE	328.102
DN74637_c0_g1	eukaryotic translation initiation factor 3 subunit F-like [Mizuhopecten yessoensis]	320.874	Ctma1151	comM; magnesium chelatase family protein	327.823
DN15460_c0_g2	reticulon-1-A-like isoform X1 [Mizuhopecten yessoensis]	320.046	Ctma0763	panE, apbA; 2-dehydropantoate 2-reductase [EC:1.1.1.169]	327.325
DN1747_c1_g2	catenin beta-like [Pecten maximus]	317.286	Ctma1361	rhodanese-like domain-containing protein	325.565
DN8333_c0_g1	sugar phosphate exchanger 3-like isoform X2 [Mizuhopecten yessoensis]	313.648	Ctma1417	ENO, eno; enolase [EC:4.2.1.11]	323.861
DN12585_c0_g1	beta-N-acetyl-D-glucosaminide beta-1,4-N-acetylglucosaminyl-transferase-like [Pecten maximus]	313.35	Ctma0939	yeeJ; adhesin/invasin	322.802
DN44356_c0_g1	uncharacterized protein LOC110463648 [Mizuhopecten yessoensis]	313.336	Ctma1375	arsC; arsenate reductase (glutaredoxin) [EC:1.20.4.1]	322.367
DN2062_c0_g2	elongin-C [Pecten maximus]	313.162	Ctma0433	afuA, fbpA; iron(III) transport system substrate-binding protein	319.472
DN1822_c0_g1	calnexin-like isoform X1 [Pecten maximus]	313.03	Ctma0270	tatB; sec-independent protein translocase protein TatB	319.061
DN6409_c0_g1	protein canopy homolog 2-like [Pecten maximus]	313.006	Ctma0354	msrQ; methionine sulfoxide reductase heme-binding subunit	318.622
DN145_c12_g1	collagen alpha-1(I) chain-like [Mizuhopecten yessoensis]	312.134	Ctma1412		318.397
DN113907_c0_g6	co-chaperone protein p23-1-like [Pecten maximus]	311.368	Ctma1172	pyrE; orotate phosphoribosyltransferase [EC:2.4.2.10]	317.731
DN1546_c0_g2	Na(+)/H(+) exchange regulatory cofactor NHE-RF1-like isoform X1 [Pecten maximus]	310.961	Ctma1405	gatC, GATC; aspartyl-tRNA(Asn)/glutamyl-tRNA(Gln) amidotransferase subunit C [EC:6.3.5.6 6.3.5.7]	317.088
DN27229_c0_g1	dolichyl-diphosphooligosaccharide--protein glycosyltransferase 48 kDa subunit-like [Mizuhopecten yessoensis]	308.985	Ctma0372	ascD, ddhD, rfbI; CDP-4-dehydro-6-deoxyglucose reductase, E3 [EC:1.17.1.1]	315.627
DN635_c0_g1	altered inheritance of mitochondria protein 3-like isoform X2 [Mizuhopecten yessoensis]	306.888	Ctma0607		315.281
DN45_c0_g1	alpha-L-fucosidase-like isoform X1 [Mizuhopecten yessoensis]	306.046	Ctma0949	hypothetical protein DSY43_02260	315.255
DN41_c0_g2	growth factor receptor-bound protein 2-like [Mizuhopecten yessoensis]	305.991	Ctma0370	murD; UDP-N-acetylmuramoylalanine--D-glutamate ligase [EC:6.3.2.9]	314.506
DN1308_c0_g1	sodium-dependent proline transporter-like [Mizuhopecten yessoensis]	305.595	Ctma0386	mutS2; DNA mismatch repair protein MutS2	312.293
DN200_c0_g1	ADP-ribosylation factor-like protein 8A isoform X1 [Pecten maximus]	305.168	Ctma0213	E1.3.3.5; bilirubin oxidase [EC:1.3.3.5]	312.181
DN7029_c0_g1	choline transporter-like protein 4 [Pecten maximus]	305.134	Ctma0122	tsaB; tRNA threonylcarbamoyladenosine biosynthesis protein TsaB	311.826
DN152796_c0_g1	uncharacterized protein LOC110450068 [Mizuhopecten yessoensis]	304.76	Ctma0809	yhbY; RNA-binding protein	311.226
DN83654_c0_g1	microsomal glutathione S-transferase 2-like [Pecten maximus]	304.457	Ctma1020	gltD; glutamate synthase (NADPH) small chain [EC:1.4.1.13]	309.962
DN21450_c0_g1	serine/threonine-protein phosphatase alpha-2 isoform [Mizuhopecten yessoensis]	303.098	Ctma0955	hypothetical protein	309.574
DN6687_c2_g2	contactin-like [Pecten maximus]	301.389	Ctma0263	bamC; outer membrane protein assembly factor BamC	308.367
DN4249_c0_g3	uncharacterized protein LOC110458871 [Mizuhopecten yessoensis]	300.601	Ctma0910	K09861; uncharacterized protein	308.108
DN88_c0_g2	tyramine beta-hydroxylase-like [Mizuhopecten yessoensis]	300.182	Ctma1576	acpS; holo-[acyl-carrier protein] synthase [EC:2.7.8.7]	307.908
DN2799_c0_g2	alpha-L-fucosidase-like [Mizuhopecten yessoensis]	299.764	Ctma1378	rlmH; 23S rRNA (pseudouridine1915-N3)-methyltransferase [EC:2.1.1.177]	307.831
DN273_c0_g2	low-density lipoprotein receptor-related protein 4-like [Pecten maximus]	299.538	Ctma0555	ilvD; dihydroxy-acid dehydratase [EC:4.2.1.9]	307.683
DN87976_c0_g2	uncharacterized protein LOC110463132 [Mizuhopecten yessoensis]	298.525	Ctma0536	ABCF3; ATP-binding cassette, subfamily F, member 3	307.374
DN11128_c0_g1	uncharacterized protein LOC110451837 [Mizuhopecten yessoensis]	298.402	Ctma0262	dapA; 4-hydroxy-tetrahydrodipicolinate synthase [EC:4.3.3.7]	306.024
DN7608_c0_g2	beta-hexosaminidase subunit alpha-like isoform X2 [Pecten maximus]	297.667	Ctma0596	aroC; chorismate synthase [EC:4.2.3.5]	305.789
DN87324_c1_g1		294.902	Ctma1422	E2.7.7.3A, coaD, kdtB; pantetheine-phosphate adenylyltransferase [EC:2.7.7.3]	304.403
DN33785_c0_g1	sarcoplasmic reticulum histidine-rich calcium-binding protein-like [Mizuhopecten yessoensis]	294.704	Ctma0164	secY; preprotein translocase subunit SecY	304.111
DN1185_c0_g1	phosphate carrier protein, mitochondrial-like [Mizuhopecten yessoensis]	294.065	Ctma1062	hypothetical protein	303.027
DN437_c0_g1	protein Mo25-like [Mizuhopecten yessoensis]	293.788	Ctma1315	trpF; phosphoribosylanthranilate isomerase [EC:5.3.1.24]	302.192
DN1303_c2_g1	sodium/potassium-transporting ATPase subunit beta-1-interacting protein 3-like isoform X4 [Mizuhopecten yessoensis]	293.758	Ctma0631	TSTA3, fcl; GDP-L-fucose synthase [EC:1.1.1.271]	301.686
DN6660_c0_g1	TBC1 domain family member 22B-like isoform X2 [Mizuhopecten yessoensis]	293.685	Ctma1120	ABC-2.P; ABC-2 type transport system permease protein	301.164
DN8432_c0_g1	delta-5 fatty acyl desaturase [Mimachlamys nobilis]	293.466
DN58_c0_g1	cation-dependent mannose-6-phosphate receptor-like [Mizuhopecten yessoensis]	293.376
DN3005_c0_g1	growth hormone-inducible transmembrane protein-like [Pecten maximus]	290.853
DN5088_c0_g2	ER lumen protein-retaining receptor 2 isoform X1 [Pecten maximus]	290.802
DN53347_c1_g2	uncharacterized protein LOC117316972 [Pecten maximus]	290.528
DN499_c1_g1	uncharacterized protein LOC117322212 [Pecten maximus]	289.031
DN7998_c0_g1	guanine nucleotide-binding protein G(q) subunit alpha [Pecten maximus]	288.731
DN12718_c1_g2	uncharacterized protein LOC117323746 [Pecten maximus]	288.649
DN85335_c0_g1	coiled-coil domain-containing protein 86-like [Pecten maximus]	287.914
DN346_c0_g1	hypothetical protein [Ralstonia phage RP13]	287.024
DN37617_c0_g1	uncharacterized protein LOC110453939 [Mizuhopecten yessoensis]	286.997
DN3371_c0_g1	annexin A7-like [Mizuhopecten yessoensis]	286.396
DN378_c1_g1	tumor protein p63-regulated gene 1-like protein isoform X2 [Mizuhopecten yessoensis]	286.291
DN446_c0_g1	annexin A4-like [Pecten maximus]	286.226
DN690_c0_g1	lysosomal acid phosphatase-like isoform X2 [Mizuhopecten yessoensis]	286.182
DN2614_c0_g2	ATP synthase subunit g, mitochondrial-like [Petromyzon marinus]	285.715
DN30123_c0_g1	receptor-transporting protein 3-like [Pecten maximus]	285.656
DN10294_c1_g2	gelsolin-like protein 2 isoform X2 [Pecten maximus]	285.624
DN1911_c0_g1	guanine nucleotide-binding protein G(o) subunit alpha-like [Pecten maximus]	285.022
DN671_c0_g2	Peroxisome proliferator-activated receptor alpha [Mizuhopecten yessoensis]	283.999
DN7977_c0_g1	uncharacterized protein LOC110465487 [Mizuhopecten yessoensis]	283.625
DN1209_c0_g2	uncharacterized protein LOC110458371 [Mizuhopecten yessoensis]	282.891
DN37894_c0_g1	Ankyrin repeat protein [Mizuhopecten yessoensis]	282.838
DN1792_c0_g1	mRNA decay activator protein ZFP36L2-A-like [Mizuhopecten yessoensis]	282.01
DN6968_c1_g3	uncharacterized protein LOC117336535 [Pecten maximus]	281.609
DN3562_c0_g1	alpha-2-macroglobulin-like isoform X1 [Pecten maximus]	279.517
DN10294_c1_g1	gelsolin-like protein 2 [Mizuhopecten yessoensis]	279.406
DN16554_c0_g1	E3 ubiquitin-protein ligase RNF8-like [Mizuhopecten yessoensis]	279.329
DN84733_c0_g1	NHP2-like protein 1 [Crassostrea virginica]	279.249
DN82924_c0_g2	keratinocyte-associated protein 2-like [Pecten maximus]	277.761
DN1065_c0_g1	monocarboxylate transporter 5-like [Mizuhopecten yessoensis]	277.46
DN1626_c0_g2	erlin-1 [Aplysia californica]	277.383
DN258365_c0_g2	unnamed protein product [Mytilus edulis]	277.307
DN10634_c0_g1	uncharacterized protein LOC110442998 [Mizuhopecten yessoensis]	277.216
DN519_c0_g1	titin-like isoform X3 [Mizuhopecten yessoensis]	276.791
DN13928_c1_g2	pituitary tumor-transforming gene 1 protein-interacting protein-like isoform X2 [Pecten maximus]	276.748
DN408_c1_g1	PTB domain-containing engulfment adapter protein 1-like isoform X3 [Pecten maximus]	276.462
DN7255_c0_g1	small nuclear ribonucleoprotein Sm D2 [Mizuhopecten yessoensis]	276.407
DN46600_c0_g2	putative ATP-dependent DNA helicase Q1 [Pecten maximus]	275.381
DN7728_c3_g1	F-actin-capping protein subunit beta-like [Mizuhopecten yessoensis]	275.128
DN1313_c0_g2	uncharacterized protein LOC110462318 [Mizuhopecten yessoensis]	275.022
DN370_c28_g1	eukaryotic translation initiation factor 4E-like [Mizuhopecten yessoensis]	275.019
DN30013_c0_g2	uncharacterized protein LOC110464932 [Mizuhopecten yessoensis]	274.988
DN9674_c0_g1	phosphoinositide 3-kinase adapter protein 1-like [Pecten maximus]	274.638
DN6692_c0_g4	xylose isomerase-like [Mizuhopecten yessoensis]	274.498
DN101565_c0_g1	protein amalgam-like [Pecten maximus]	274.351
DN15226_c1_g1	major facilitator superfamily domain-containing protein 1-like [Mizuhopecten yessoensis]	274.163
DN4486_c0_g1	protein jagged-1a-like isoform X1 [Pecten maximus]	273.446
DN47836_c0_g3	ER membrane protein complex subunit 3-like [Mizuhopecten yessoensis]	273.432
DN87159_c0_g1	sushi domain-containing protein 2-like [Pecten maximus]	273.081
DN11200_c0_g1	Proline-rich nuclear receptor coactivator 2 [Mizuhopecten yessoensis]	272.085
DN53355_c0_g2	protein quiver-like [Mizuhopecten yessoensis]	270.757
DN1170_c0_g1	von Willebrand factor D and EGF domain-containing protein [Mizuhopecten yessoensis]	269.174
DN75184_c0_g1	39S ribosomal protein L53, mitochondrial-like [Mizuhopecten yessoensis]	269.084
DN1806_c0_g1	transmembrane 9 superfamily member 2-like [Pecten maximus]	268.697
DN1890_c7_g1	proteasome subunit beta type-7-like [Mizuhopecten yessoensis]	267.859
DN13047_c1_g3	GTPase HRas [Mizuhopecten yessoensis]	267.84
DN345662_c0_g1	NADH dehydrogenase [ubiquinone] 1 alpha subcomplex subunit 12-like [Mizuhopecten yessoensis]	267.729
DN4561_c0_g1	uncharacterized protein LOC110461680 isoform X3 [Mizuhopecten yessoensis]	266.928
DN874_c2_g1	uncharacterized protein LOC117336277 [Pecten maximus]	266.78
DN1550_c1_g1	probable signal peptidase complex subunit 2 isoform X3 [Mizuhopecten yessoensis]	266.016
DN1215_c0_g2	unnamed protein product [Rotaria sordida]	265.403
DN5661_c0_g1	uncharacterized protein LOC110459296 [Mizuhopecten yessoensis]	264.436
DN1402_c0_g1	mucin-4-like, partial [Mizuhopecten yessoensis]	263.469
DN38046_c0_g1	E3 ubiquitin-protein ligase MYLIP-like [Mizuhopecten yessoensis]	261.861
DN1473_c0_g1	eukaryotic translation initiation factor 1A, Y-chromosomal-like [Pecten maximus]	261.703
DN873_c0_g2	Glutathione S-transferase Mu 5 [Mizuhopecten yessoensis]	261.315
DN336_c1_g1	RNA-binding motif, single-stranded-interacting protein 3-like isoform X3 [Pecten maximus]	261.119
DN634_c0_g1	DNA-binding protein inhibitor ID-4-like [Mizuhopecten yessoensis]	260.731
DN62176_c0_g2	lysoplasmalogenase-like protein TMEM86A [Mizuhopecten yessoensis]	260.528
DN1345_c0_g1	AP-1 complex subunit beta-1-like [Mizuhopecten yessoensis]	260.51
DN323_c0_g2	sodium- and chloride-dependent transporter XTRP3-like [Pecten maximus]	258.79
DN3917_c0_g1	ras-related GTP-binding protein A [Mizuhopecten yessoensis]	258.208
DN10978_c1_g1	vesicle-associated membrane protein 711-like [Pecten maximus]	257.584
DN9047_c0_g1	uncharacterized protein LOC110442462 isoform X2 [Mizuhopecten yessoensis]	257.178
DN262_c0_g2	uncharacterized protein LOC117324044 [Pecten maximus]	256.611
DN460_c0_g1	ras-related protein Rab-8A isoform X1 [Pecten maximus]	256.296
DN3093_c3_g1	transcription factor MafB-like [Pecten maximus]	255.535
DN3244_c0_g2	hypothetical protein KP79_PYT15153 [Mizuhopecten yessoensis]	255.436
DN55270_c0_g1	T-complex protein 1 subunit zeta-like [Pecten maximus]	255.242
DN374_c2_g1	sphingosine-1-phosphate phosphatase 2-like [Mizuhopecten yessoensis]	255.085
DN494_c1_g1	LETM1 domain-containing protein 1-like [Mizuhopecten yessoensis]	254.661
DN539_c0_g1	annexin A6-like [Pecten maximus]	253.147
DN1624_c0_g2	CTR1 [Mytilus edulis]	252.423
DN9057_c0_g2	circularly permutated Ras protein 1-like [Pecten maximus]	252.055
DN82111_c4_g1	Protocadherin Fat 4 [Mizuhopecten yessoensis]	251.238
DN42919_c0_g2	40S ribosomal protein S18 [Pecten maximus]	251.113
DN21103_c0_g3	uncharacterized protein LOC117343216 [Pecten maximus]	250.496
DN10598_c6_g4	elongin-B-like [Mizuhopecten yessoensis]	249.77
DN10203_c1_g1	retinol dehydrogenase 14-like [Mizuhopecten yessoensis]	249.667
DN242_c1_g1	Protein phosphatase inhibitor 2 [Mizuhopecten yessoensis]	249.65
DN16746_c0_g1	phosphatidylinositol-binding clathrin assembly protein LAP-like isoform X10 [Mizuhopecten yessoensis]	249.63
DN259_c5_g1	2014/3/3 protein gamma-like [Pecten maximus]	249.425
DN3834_c1_g3	glycogenin-1-like isoform X4 [Mizuhopecten yessoensis]	249.266
DN39843_c0_g1	small nuclear ribonucleoprotein Sm D1-like [Pecten maximus]	247.938
DN90_c1_g1	coadhesin-like isoform X1 [Mizuhopecten yessoensis]	247.672
DN4899_c1_g2	innexin unc-9-like [Mizuhopecten yessoensis]	247.136
DN49183_c0_g1	unnamed protein product [Mytilus coruscus]	247.025
DN408_c0_g1	uncharacterized protein LOC110458437 isoform X1 [Mizuhopecten yessoensis]	247.008
DN861_c3_g1	unconventional myosin-Id-like isoform X1 [Pecten maximus]	246.972
DN224_c0_g1	transmembrane protein 87A-like [Mizuhopecten yessoensis]	246.753
DN11371_c1_g3	sorting nexin-6-like [Pecten maximus]	246.725
DN1214_c0_g3	receptor expression-enhancing protein 5-like isoform X3 [Pecten maximus]	245.755
DN7998_c2_g1	peflin-like [Mizuhopecten yessoensis]	245.656
DN3916_c0_g1	Ribonuclease kappa [Mizuhopecten yessoensis]	245.543
DN49275_c0_g1	tripartite motif-containing protein 45-like [Pecten maximus]	245.209
DN482_c0_g2	uncharacterized protein LOC117321250 [Pecten maximus]	245.184
DN15709_c2_g1	trifunctional enzyme subunit beta, mitochondrial-like [Mizuhopecten yessoensis]	245.043
DN61845_c0_g1	actin-related protein 2/3 complex subunit 1A-like [Mizuhopecten yessoensis]	244.943
DN88_c0_g3	coronin-1A-like isoform X2 [Pecten maximus]	244.693
DN956_c0_g1	lachesin-like isoform X1 [Mizuhopecten yessoensis]	244.421
DN54_c1_g1	inter-alpha-trypsin inhibitor heavy chain H3-like [Mizuhopecten yessoensis]	244.169
DN6591_c1_g2	uncharacterized protein LOC110458962 [Mizuhopecten yessoensis]	243.065
DN695_c1_g1	uncharacterized protein LOC110456760 [Mizuhopecten yessoensis]	242.804
DN86_c0_g2	calcium-transporting ATPase sarcoplasmic/endoplasmic reticulum type-like isoform X5 [Pecten maximus]	242.745
DN39668_c0_g1	probable tRNA N6-adenosine threonylcarbamoyltransferase [Pecten maximus]	240.851
DN135946_c0_g2	proteasome subunit alpha type-2 [Mizuhopecten yessoensis]	239.623
DN177562_c0_g1	uncharacterized protein LOC110441365 [Mizuhopecten yessoensis]	239.365
DN40496_c1_g1	bile acid-CoA:amino acid N-acyltransferase-like [Pecten maximus]	238.395
DN772_c6_g1	isocitrate dehydrogenase [NADP] cytoplasmic-like [Pecten maximus]	238.136
DN3081_c1_g1	ras-related protein Rap-2c-like [Mizuhopecten yessoensis]	238.005
DN380_c0_g1	Prominin-1-A [Mizuhopecten yessoensis]	237.895
DN32958_c6_g1	neurexin-4-like [Mizuhopecten yessoensis]	237.213
DN1990_c0_g2	uncharacterized protein LOC110445369, partial [Mizuhopecten yessoensis]	237.158
DN2748_c0_g1	LOW QUALITY PROTEIN: cinnamyl alcohol dehydrogenase 8-like [Pecten maximus]	236.869
DN2477_c0_g1	probable L-cysteine desulfhydrase, chloroplastic [Mizuhopecten yessoensis]	236.591
DN487_c0_g1	uncharacterized protein LOC110463626 isoform X2 [Mizuhopecten yessoensis]	235.706
DN2241_c0_g3	sorting nexin-2-like isoform X2 [Pecten maximus]	234.904
DN2252_c0_g1	ras-related protein Rab-10-like [Mizuhopecten yessoensis]	234.691
DN1644_c10_g1	von Willebrand factor D and EGF domain-containing protein [Mizuhopecten yessoensis]	234.675
DN42631_c1_g1	ATP synthase subunit O, mitochondrial-like [Mizuhopecten yessoensis]	234.553
DN393_c1_g3	protein SET-like [Pecten maximus]	234.35
DN77284_c0_g1	inter-alpha-trypsin inhibitor heavy chain H3-like [Pecten maximus]	233.691
DN93649_c2_g4	eukaryotic translation initiation factor 3 subunit L-like isoform X1 [Pecten maximus]	233.534
DN37009_c0_g2	solute carrier family 43 member 3-like isoform X1 [Pecten maximus]	233.355
DN17145_c0_g1	uncharacterized protein LOC110467351 [Mizuhopecten yessoensis]	233.215
DN472_c0_g1	uncharacterized protein LOC110460838 [Mizuhopecten yessoensis]	232.972
DN182648_c0_g1	uncharacterized protein LOC110453380 isoform X1 [Mizuhopecten yessoensis]	232.868
DN422_c0_g1	neutral ceramidase-like isoform X1 [Pecten maximus]	232.774
DN18506_c0_g1	arf-GAP with coiled-coil, ANK repeat and PH domain-containing protein 2-like isoform X1 [Mizuhopecten yessoensis]	231.454
DN522_c0_g2	very-long-chain 3-oxoacyl-CoA reductase-like [Pecten maximus]	230.694
DN350_c5_g1	serine/threonine-protein phosphatase PP1-beta catalytic subunit [Pecten maximus]	230.422
DN37375_c0_g1	ubiquitin-conjugating enzyme E2 D4-like isoform X1 [Mizuhopecten yessoensis]	230.412
DN1595_c0_g1	mitochondrial dicarboxylate carrier-like [Pecten maximus]	230.099
DN4611_c0_g1	deoxyribonuclease-2-alpha-like isoform X2 [Mizuhopecten yessoensis]	229.999
DN15011_c0_g3	protein BTG1-like [Pecten maximus]	229.719
DN19923_c0_g1	proteasome subunit beta type-5-like [Mizuhopecten yessoensis]	229.203
DN396_c1_g1	ceramide glucosyltransferase-like [Mizuhopecten yessoensis]	229.124
DN4534_c0_g2	uncharacterized protein LOC117332932 [Pecten maximus]	229.043
DN2587_c4_g1	COX assembly mitochondrial protein homolog [Pecten maximus]	228.534
DN87904_c0_g2	proteasome subunit alpha type-7-like [Mizuhopecten yessoensis]	228.047
DN18_c0_g1	digestive cysteine proteinase 1-like [Pecten maximus]	227.982
DN5235_c1_g1	RecName: Full=Actin, cytoskeletal; AltName: Full=M; Flags: Precursor [Heliocidaris tuberculata]	227.913
DN1220_c0_g1	septin-11-like isoform X1 [Mizuhopecten yessoensis]	227.894
DN23870_c0_g2	actin-interacting protein 1-like [Pecten maximus]	226.911
DN1177_c34_g1	calcium-binding protein CML32 [Mizuhopecten yessoensis]	226.304
DN10568_c0_g1	disintegrin and metalloproteinase domain-containing protein 10-like isoform X3 [Pecten maximus]	225.902
DN1269_c0_g1	neuroglian-like isoform X1 [Pecten maximus]	225.656
DN13460_c0_g1	F-actin-uncapping protein LRRC16A-like [Pecten maximus]	224.914
DN48960_c0_g2	uncharacterized protein LOC110465382 [Mizuhopecten yessoensis]	224.689
DN298019_c0_g1	NADH dehydrogenase [ubiquinone] 1 beta subcomplex subunit 9-like [Mizuhopecten yessoensis]	224.087
DN2370_c0_g1	protein SpAN-like [Pecten maximus]	223.042
DN9779_c0_g1	complement component 1 Q subcomponent-binding protein, mitochondrial-like [Mizuhopecten yessoensis]	222.808
DN509_c0_g1	uncharacterized protein LOC110453416 [Mizuhopecten yessoensis]	222.314
DN3199_c0_g1	proteasome subunit beta type-3-like [Pecten maximus]	222.109
DN2786_c0_g1	uncharacterized protein LOC117322317 [Pecten maximus]	222.044
DN474_c1_g2	arf-GAP with dual PH domain-containing protein 1-like [Pecten maximus]	222.005
DN5413_c0_g1	eyes absent homolog 1-like isoform X5 [Mizuhopecten yessoensis]	221.96
DN2943_c0_g1	T-box transcription factor TBX20-like isoform X1 [Pecten maximus]	221.847
DN324_c2_g1	uncharacterized protein LOC117333940 [Pecten maximus]	221.72
DN5699_c0_g1	AP-3 complex subunit sigma-1-like isoform X2 [Mizuhopecten yessoensis]	221.539
DN1398_c0_g1	UDP-N-acetylhexosamine pyrophosphorylase-like isoform X1 [Pecten maximus]	220.961
DN823_c0_g3	copine-3-like isoform X1 [Pecten maximus]	220.279
DN4353_c0_g1	A disintegrin and metalloproteinase with thrombospondin motifs 2-like isoform X2 [Mizuhopecten yessoensis]	219.584
DN38479_c0_g2	unnamed protein product [Mytilus edulis]	219.558
DN2999_c0_g1	transcriptional activator protein Pur-beta-like isoform X1 [Mizuhopecten yessoensis]	218.971
DN10338_c0_g1	eukaryotic translation initiation factor 5-like [Pecten maximus]	218.635
DN5716_c1_g1	transmembrane emp24 domain-containing protein 10-like [Mizuhopecten yessoensis]	218.626
DN7952_c0_g1	NADH dehydrogenase [ubiquinone] 1 alpha subcomplex subunit 9, mitochondrial-like [Mizuhopecten yessoensis]	218.606
DN9576_c0_g1	fructose-bisphosphate aldolase-like [Mizuhopecten yessoensis]	218.204
DN2555_c0_g1	heterogeneous nuclear ribonucleoprotein D-like isoform X1 [Pecten maximus]	218.132
DN140_c10_g1	mucin-5AC-like [Mizuhopecten yessoensis]	217.458
DN7171_c2_g1	ER membrane protein complex subunit 7-like [Pecten maximus]	217.023
DN3027_c0_g1	gamma-interferon-inducible lysosomal thiol reductase-like [Pecten maximus]	216.855
DN1301_c0_g2	palmitoyl-protein thioesterase 1-like [Mizuhopecten yessoensis]	216.677
DN30918_c0_g1	macrophage erythroblast attacher-like [Mizuhopecten yessoensis]	216.602
DN580_c2_g1	Hypothetical predicted protein [Mytilus galloprovincialis]	216.514
DN5824_c0_g3	leucine-rich repeat serine/threonine-protein kinase 1-like isoform X2 [Mizuhopecten yessoensis]	216.496
DN7722_c0_g1	ribosome biogenesis protein BRX1 homolog [Pecten maximus]	215.855
DN39715_c0_g1	minor histocompatibility antigen H13-like [Pecten maximus]	215.4
DN2325_c5_g2	innexin unc-7-like [Pecten maximus]	215.211
DN146459_c0_g2	cytochrome b-c1 complex subunit 2, mitochondrial-like [Mizuhopecten yessoensis]	214.973
DN79844_c0_g1	Hypothetical predicted protein [Mytilus galloprovincialis]	214.941
DN2829_c0_g1	KH domain-containing, RNA-binding, signal transduction-associated protein 2-like isoform X2 [Pecten maximus]	214.865
DN1177_c0_g2	S-phase kinase-associated protein 1 [Mizuhopecten yessoensis]	214.355
DN1042_c0_g7	2014/3/3 family protein artA-like isoform X3 [Pecten maximus]	214.311
DN76290_c0_g1	uncharacterized protein LOC110454562 [Mizuhopecten yessoensis]	213.584
DN4235_c0_g1	uncharacterized protein LOC110463418 [Mizuhopecten yessoensis]	213.079
DN2882_c0_g3	CKLF-like MARVEL transmembrane domain-containing protein 8 [Pecten maximus]	211.929
DN3134_c1_g1	serine/arginine repetitive matrix protein 1-like [Pecten maximus]	211.231
DN4241_c0_g1	methyltransferase-like protein 27 [Pecten maximus]	211.023
DN120_c0_g1	sox2 [Azumapecten farreri]	210.615
DN25_c0_g1	sacsin-like [Mizuhopecten yessoensis]	210.597
DN7914_c0_g1	phosphatidylinositol 3-kinase regulatory subunit gamma-like [Pecten maximus]	210.568
DN14609_c0_g2	zinc finger MYM-type protein 3-like [Pecten maximus]	210.502
DN28299_c0_g1	26S proteasome complex subunit SEM1-like [Pecten maximus]	210.486
DN1758_c0_g1	receptor-type tyrosine-protein phosphatase kappa-like [Pecten maximus]	210.203
DN11_c0_g1	uncharacterized protein LOC110455925 [Mizuhopecten yessoensis]	210.139
DN1315_c2_g2	peptidoglycan recognition protein-like [Mizuhopecten yessoensis]	209.982
DN1093_c6_g1	RecName: Full=Actin, adductor muscle; Flags: Precursor [Placopecten magellanicus]	209.467
DN44_c0_g1	60S ribosomal protein L18-like [Pecten maximus]	209.215
DN372065_c0_g1	proteasome subunit beta type-1-like [Pecten maximus]	209.176
DN499_c0_g1	muscleblind-like protein isoform X11 [Pecten maximus]	208.714
DN117161_c0_g1	uncharacterized protein LOC110459576 [Mizuhopecten yessoensis]	207.974
DN2892_c0_g2	hypothetical protein KP79_PYT08796 [Mizuhopecten yessoensis]	207.97
DN606_c1_g2	NXPE family member 4 [Mizuhopecten yessoensis]	207.799
DN141622_c0_g1	uncharacterized protein LOC110458592 [Mizuhopecten yessoensis]	207.533
DN1277_c3_g1	tumor suppressor candidate 3-like isoform X1 [Pecten maximus]	207.447
DN117162_c0_g1	uncharacterized protein LOC117337352 [Pecten maximus]	206.993
DN38751_c0_g2	eukaryotic translation initiation factor 4B-like isoform X2 [Pecten maximus]	206.83
DN5640_c0_g3	eukaryotic peptide chain release factor subunit 1 [Pecten maximus]	206.359
DN335_c0_g1	cadherin-related tumor suppressor-like [Mizuhopecten yessoensis]	206.13
DN94033_c0_g1	trafficking protein particle complex subunit 1-like [Pecten maximus]	206.127
DN2888_c0_g1	uncharacterized protein LOC117342905 [Pecten maximus]	205.33
DN500_c0_g1	MAGUK p55 subfamily member 5-like isoform X1 [Pecten maximus]	205.073
DN46907_c0_g1	uncharacterized protein LOC117342941 [Pecten maximus]	204.83
DN286_c1_g1	coiled-coil domain-containing protein 93-like isoform X1 [Pecten maximus]	204.685
DN299_c0_g2	tubulin beta-4A chain isoform X1 [Notolabrus celidotus]	204.639
DN550_c0_g1	hypothetical protein KP79_PYT03018 [Mizuhopecten yessoensis]	204.618
DN1820_c0_g1	microtubule-associated protein RP/EB family member 3-like isoform X1 [Pecten maximus]	204.568
DN107_c0_g3	hypothetical protein KP79_PYT18081 [Mizuhopecten yessoensis]	204.53
DN3019_c0_g1	dual oxidase maturation factor 1-like [Pecten maximus]	204.178
DN40468_c0_g1	uncharacterized protein LOC117339040 [Pecten maximus]	204.05
DN19652_c0_g1	calcium and integrin-binding protein 1-like [Pecten maximus]	203.873
DN2843_c0_g1	phosphatidylinositol 4,5-bisphosphate 3-kinase catalytic subunit beta isoform-like [Pecten maximus]	203.797
DN16902_c0_g1	phospholipid scramblase 1-like [Pecten maximus]	203.779
DN2752_c0_g1	cyclin-I-like [Pecten maximus]	203.373
DN595_c0_g1	sequestosome-1-like [Mizuhopecten yessoensis]	202.977
DN88543_c0_g1	AP-1 complex subunit mu-1-like isoform X2 [Mizuhopecten yessoensis]	202.417
DN205_c2_g1	uncharacterized protein LOC110455840 isoform X2 [Mizuhopecten yessoensis]	202.38
DN123_c0_g2	Complement factor H [Mizuhopecten yessoensis]	201.654
DN6662_c0_g1	calcineurin subunit B type 1 [Mizuhopecten yessoensis]	201.476
DN1460_c1_g1	mediator of RNA polymerase II transcription subunit 1.1-like [Mizuhopecten yessoensis]	200.709
DN593_c1_g1	transmembrane emp24 domain-containing protein eca-like isoform X1 [Pecten maximus]	200.337
DN630_c0_g4	fibrinolytic enzyme, isozyme C-like [Pecten maximus]	200.31
DN1619_c0_g2	signal peptide peptidase-like 2B [Mizuhopecten yessoensis]	200.251
DN3016_c1_g1	Perilipin-2 [Mizuhopecten yessoensis]	200.061
DN117008_c1_g1	unnamed protein product [Mytilus edulis]	199.576
DN18011_c0_g2	solute carrier family 13 member 2-like isoform X2 [Mizuhopecten yessoensis]	199.2
DN606_c1_g1	NXPE family member 4 [Mizuhopecten yessoensis]	198.387
DN4559_c0_g1	eukaryotic translation initiation factor 3 subunit I-like [Pecten maximus]	197.954
DN25825_c0_g1	inhibitor of apoptosis proteins 2 [Azumapecten farreri]	197.805
DN5934_c2_g1	uncharacterized protein LOC117345233 [Pecten maximus]	197.8
DN2035_c0_g1	uricase-like isoform X3 [Pecten maximus]	197.676
DN3399_c0_g2	uncharacterized protein LOC110443600 [Mizuhopecten yessoensis]	197.429
DN4776_c0_g1	uncharacterized protein LOC110448285 [Mizuhopecten yessoensis]	197.296
DN1913_c0_g1	elongation of very long chain fatty acids protein 4-like isoform X1 [Pecten maximus]	197.189
DN23301_c0_g1	trafficking protein particle complex subunit 6B-like [Pecten maximus]	197.056
DN1607_c5_g1	ER membrane protein complex subunit 4-like [Mizuhopecten yessoensis]	196.802
DN12493_c0_g1	splicing factor U2AF 50 kDa subunit-like isoform X3 [Pecten maximus]	196.748
DN39993_c0_g1	uncharacterized protein LOC110443349 [Mizuhopecten yessoensis]	196.158
DN88_c0_g1	phosphatidylserine decarboxylase proenzyme, mitochondrial-like [Pecten maximus]	195.52
DN376_c0_g1	ammonium transporter Rh type A-like [Pecten maximus]	195.011
DN1807_c0_g1	meteorin-like protein [Mizuhopecten yessoensis]	194.912
DN3599_c0_g1	proteoglycan 4-like isoform X3 [Pecten maximus]	194.523
DN54870_c0_g2	Glutathione peroxidase 1 [Mizuhopecten yessoensis]	194.509
DN6118_c0_g3	solute carrier family 35 member F5-like [Pecten maximus]	194.447
DN6926_c0_g2	protein phosphatase 1 regulatory subunit 12A-like isoform X5 [Pecten maximus]	194.349
DN37501_c0_g1	uncharacterized protein LOC110454696 [Mizuhopecten yessoensis]	193.8
DN3929_c3_g1	cystinosin-like [Pecten maximus]	193.763
DN8559_c1_g1	uncharacterized protein LOC110451555 isoform X1 [Mizuhopecten yessoensis]	193.667
DN150651_c0_g1	protein transport protein Sec61 subunit beta-like [Mizuhopecten yessoensis]	192.926
DN152_c0_g2	di-N-acetylchitobiase-like [Mizuhopecten yessoensis]	192.828
DN15271_c1_g1	LOW QUALITY PROTEIN: glutamine synthetase-like [Pecten maximus]	192.489
DN36481_c0_g2	transmembrane protein 256 homolog [Mizuhopecten yessoensis]	191.96
DN186870_c0_g1	V-type proton ATPase catalytic subunit A [Mizuhopecten yessoensis]	191.797
DN22763_c0_g1	dual specificity protein phosphatase 7-like [Pecten maximus]	191.788
DN16309_c0_g1	endoplasmic reticulum resident protein 29-like [Pecten maximus]	191.678
DN24210_c0_g1	proteasome subunit beta type-6-like [Mizuhopecten yessoensis]	191.497
DN48216_c0_g1	NADH dehydrogenase [ubiquinone] 1 alpha subcomplex subunit 10, mitochondrial-like [Pecten maximus]	191.168
DN2104_c2_g1	proteasome subunit beta type-4-like [Pecten maximus]	190.904
DN757_c1_g1	ubiquitin-conjugating enzyme spm2-like [Mizuhopecten yessoensis]	190.836
DN70_c0_g1	protein patched homolog 1-like isoform X1 [Mizuhopecten yessoensis]	190.592
DN3701_c1_g1	cytochrome c oxidase assembly factor 5-like [Mizuhopecten yessoensis]	190.586
DN24325_c0_g1	26S proteasome regulatory subunit 6B [Pecten maximus]	189.92
DN559_c0_g1	putative uncharacterized oxidoreductase YDR541C [Mizuhopecten yessoensis]	189.819
DN2024_c1_g2	uncharacterized protein LOC110449145 isoform X3 [Mizuhopecten yessoensis]	189.787
DN5864_c0_g1	prefoldin subunit 5-like [Pecten maximus]	189.76
DN14764_c1_g1	biogenesis of lysosome-related organelles complex 1 subunit 1-like isoform X1 [Pecten maximus]	189.724
DN2676_c2_g1	N-acylethanolamine-hydrolyzing acid amidase-like [Mizuhopecten yessoensis]	189.634
DN11117_c0_g1	ras-related protein RHN1-like [Mizuhopecten yessoensis]	189.625
DN115_c0_g1	plexin-B-like isoform X1 [Pecten maximus]	189.245
DN847_c1_g1	NPC intracellular cholesterol transporter 1-like isoform X1 [Pecten maximus]	188.685
DN18523_c0_g1	vesicle-associated membrane protein 7-like [Pecten maximus]	188.548
DN1895_c0_g2	prefoldin subunit 1-like isoform X2 [Pecten maximus]	188.509
DN4961_c0_g1	glycine-rich cell wall structural protein-like isoform X2 [Pecten maximus]	188.462
DN371532_c0_g1	NADH dehydrogenase [ubiquinone] 1 beta subcomplex subunit 8, mitochondrial-like [Mizuhopecten yessoensis]	188.027
DN12607_c1_g1	D-glucuronyl C5-epimerase-like [Pecten maximus]	187.823
DN2589_c1_g1	ras-related protein Rab-14 [Mizuhopecten yessoensis]	187.763
DN268_c1_g2	monocarboxylate transporter 14-like [Pecten maximus]	187.566
DN87716_c0_g1	V-type proton ATPase 21 kDa proteolipid subunit-like [Mizuhopecten yessoensis]	187.448
DN1326_c5_g1	Cofilin/tropomyosin-type actin-binding protein, putative [Angomonas deanei]	187.121
DN497_c0_g2	alpha-L-fucosidase-like [Mizuhopecten yessoensis]	186.725
DN13_c0_g1	ADP-ribosylation factor 6 [Pecten maximus]	186.522
DN1661_c2_g1	calcium uniporter protein, mitochondrial-like [Pecten maximus]	185.938
DN55638_c0_g2	tripartite motif-containing protein 45-like [Mizuhopecten yessoensis]	185.58
DN26913_c0_g1	uncharacterized protein LOC110460778 [Mizuhopecten yessoensis]	185.435
DN1583_c1_g1	60S ribosomal protein L5-B-like [Pecten maximus]	184.824
DN178021_c0_g1	uncharacterized protein LOC114042746 [Vombatus ursinus]	184.719
DN1966_c0_g1	RNA polymerase II-associated protein 3-like [Mizuhopecten yessoensis]	184.655
DN12101_c0_g1	uncharacterized protein LOC110467064 [Mizuhopecten yessoensis]	184.13
DN10361_c0_g1	dysferlin-like isoform X8 [Pecten maximus]	183.827
DN89665_c0_g1	40S ribosomal protein S25-like [Mizuhopecten yessoensis]	183.711
DN426407_c0_g1	NADH dehydrogenase [ubiquinone] iron-sulfur protein 4, mitochondrial-like [Pecten maximus]	182.801
DN21952_c0_g2	uncharacterized protein LOC117335222 [Pecten maximus]	182.684
DN4560_c0_g1	protein Asterix-like [Pecten maximus]	181.294
DN40712_c1_g2	uncharacterized protein LOC110464152 [Mizuhopecten yessoensis]	181.168
DN7179_c0_g1	haloacid dehalogenase-like hydrolase domain-containing 5 isoform X2 [Mizuhopecten yessoensis]	181.092
DN81_c8_g2	uncharacterized protein LOC117324045 [Pecten maximus]	180.917
DN52_c0_g1	NPC intracellular cholesterol transporter 1-like [Pecten maximus]	180.841
DN26448_c0_g1	histone H1-like [Mizuhopecten yessoensis]	180.801
DN2890_c0_g2	V-type proton ATPase subunit F 1-like [Pecten maximus]	180.71
DN79_c0_g1	lysosomal alpha-mannosidase-like [Pecten maximus]	180.352
DN1118_c0_g1	type-2 ice-structuring protein-like [Pecten maximus]	180.189
DN52562_c0_g1	TOM1-like protein 2 [Mizuhopecten yessoensis]	180.05
DN2213_c0_g1	baculoviral IAP repeat-containing protein 2-like isoform X2 [Pecten maximus]	179.786
DN6925_c1_g1	synaptotagmin-1-like isoform X1 [Pecten maximus]	179.395
DN671_c2_g1	protein LSM12 homolog [Pecten maximus]	178.766
DN557_c0_g1	transmembrane channel-like protein 7 isoform X3 [Pecten maximus]	178.505
DN23690_c0_g3	protein lin-52 homolog isoform X1 [Pecten maximus]	178.471
DN814_c0_g2	conserved oligomeric Golgi complex subunit 1-like [Pecten maximus]	178.333
DN416_c0_g1	NEDD4-like E3 ubiquitin-protein ligase WWP1 isoform X1 [Mizuhopecten yessoensis]	178.332
DN474_c0_g1	serine/threonine-protein phosphatase 2A 56 kDa regulatory subunit delta isoform-like isoform X22 [Pecten maximus]	178.157
DN3617_c0_g1	ER membrane protein complex subunit 2-like [Pecten maximus]	178.089
DN1339_c1_g2	uncharacterized protein LOC110458074 isoform X2 [Mizuhopecten yessoensis]	177.575
DN12276_c1_g1	guanine nucleotide-binding protein G(i) subunit alpha [Pecten maximus]	177.375
DN1395_c1_g6	calmodulin-like [Pecten maximus]	177.26
DN16206_c0_g1	26S proteasome non-ATPase regulatory subunit 13-like [Mizuhopecten yessoensis]	176.762
DN6744_c0_g1	ornithine decarboxylase-like [Pecten maximus]	176.371
DN46_c0_g1	von Willebrand factor D and EGF domain-containing protein [Mizuhopecten yessoensis]	176.294
DN3538_c0_g1	neuropilin-2-like [Mizuhopecten yessoensis]	176.045
DN1686_c0_g3	annexin A13-like [Mizuhopecten yessoensis]	175.982
DN120830_c0_g1	Transcription initiation factor TFIID subunit 12 [Mizuhopecten yessoensis]	175.712
DN131394_c0_g1	proteasome subunit alpha type-5 [Mizuhopecten yessoensis]	175.637
DN53882_c0_g1	vacuolar protein sorting-associated protein 35-like isoform X1 [Mizuhopecten yessoensis]	175.502
DN186291_c0_g3	hypothetical protein KP79_PYT16220 [Mizuhopecten yessoensis]	175.429
DN144219_c0_g1	ras-related protein Rab6 isoform X2 [Mizuhopecten yessoensis]	175.162
DN115333_c0_g4	hepatocyte growth factor receptor-like [Pecten maximus]	175.153
DN139450_c0_g2	uncharacterized protein LOC110452446 isoform X2 [Mizuhopecten yessoensis]	174.447
DN2365_c0_g1	nicotinate phosphoribosyltransferase-like [Pecten maximus]	173.878
DN969_c0_g1	ADP-ribosylation factor-like protein 1 [Pecten maximus]	173.724
DN98_c0_g2	serine/threonine-protein kinase PAK 1-like isoform X1 [Mizuhopecten yessoensis]	173.638
DN5728_c0_g1	uncharacterized protein LOC117317354 [Pecten maximus]	173.359
DN1087_c1_g1	uncharacterized protein LOC105337388 isoform X1 [Crassostrea gigas]	173.27
DN1050_c0_g1	60 kDa SS-A/Ro ribonucleoprotein-like [Pecten maximus]	172.789
DN131429_c1_g1	alternative oxidase, mitochondrial-like [Mizuhopecten yessoensis]	172.596
DN2962_c0_g1	synaptogyrin-2-like [Pecten maximus]	172.518
DN49247_c0_g1	uncharacterized protein LOC110446321 [Mizuhopecten yessoensis]	172.275
DN5328_c3_g1	Nxn [Symbiodinium natans]	172.253
DN130_c0_g1	fatty acyl-CoA hydrolase precursor, medium chain-like [Mizuhopecten yessoensis]	172.246
DN12970_c1_g1	N-acetylneuraminate lyase B-like [Mizuhopecten yessoensis]	172.001
DN258_c2_g1	uncharacterized protein LOC110463003 [Mizuhopecten yessoensis]	171.991
DN378_c0_g1	dolichyl-diphosphooligosaccharide--protein glycosyltransferase subunit 2-like [Mizuhopecten yessoensis]	171.885
DN1053_c0_g2	unnamed protein product [Mytilus edulis]	171.576
DN6118_c0_g1	protein phosphatase 1 regulatory subunit 3B-like isoform X1 [Mizuhopecten yessoensis]	171.378
DN425_c0_g1	acyl-CoA:lysophosphatidylglycerol acyltransferase 1-like [Mizuhopecten yessoensis]	171.153
DN15680_c0_g3	diisopropyl-fluorophosphatase-like [Pecten maximus]	171.126
DN448_c1_g2	galectin-9-like isoform X2 [Pecten maximus]	171.07
DN1467_c0_g1	eukaryotic translation initiation factor 3 subunit G-like [Pecten maximus]	171.042
DN141513_c0_g1	nudC domain-containing protein 3-like isoform X1 [Pecten maximus]	171.015
DN22001_c0_g5	cleft lip and palate transmembrane protein 1 homolog isoform X1 [Mizuhopecten yessoensis]	170.864
DN58577_c0_g1	uncharacterized protein LOC110450929 [Mizuhopecten yessoensis]	170.692
DN815_c0_g1	uncharacterized protein LOC110459003 isoform X1 [Mizuhopecten yessoensis]	170.412
DN156_c0_g1	hemicentin-2-like, partial [Pecten maximus]	170.288
DN920_c0_g4	innexin unc-9-like [Pecten maximus]	170.117
DN8571_c0_g1	RecName: Full=Myosin essential light chain, striated adductor muscle; Short=E-LC; AltName: Full=Sulfhydryl light chain; Short=SHLC [Argopecten irradians]	169.627
DN48855_c2_g1	ubiquitin-like protein 4A isoform X1 [Pecten maximus]	169.184
DN1689_c0_g1	prolow-density lipoprotein receptor-related protein 1-like isoform X2 [Mizuhopecten yessoensis]	169.081
DN4926_c0_g4	cysteine proteinase 1-like [Pecten maximus]	169.025
DN74076_c0_g1	uncharacterized protein LOC117327935 [Pecten maximus]	168.657
DN649_c0_g2	ras-related protein Rab-11A isoform X2 [Mizuhopecten yessoensis]	168.525
DN676_c3_g2	dolichyl-diphosphooligosaccharide--protein glycosyltransferase subunit STT3B-like [Pecten maximus]	168.154
DN65686_c0_g1	eukaryotic translation initiation factor 2 subunit 2-like [Mizuhopecten yessoensis]	167.182
DN1156_c6_g1	phospholipid scramblase 2-like isoform X2 [Mizuhopecten yessoensis]	167.152
DN44915_c0_g1	dolichyl-diphosphooligosaccharide--protein glycosyltransferase subunit STT3A [Pecten maximus]	167.043
DN119112_c0_g2	proton myo-inositol cotransporter-like [Mizuhopecten yessoensis]	166.798
DN1036_c0_g1	calumenin-B-like isoform X1 [Mizuhopecten yessoensis]	166.544
DN1483_c0_g1	hypothetical protein KP79_PYT03645 [Mizuhopecten yessoensis]	166.25
DN100992_c1_g1	NADH dehydrogenase [ubiquinone] 1 alpha subcomplex subunit 5-like [Mizuhopecten yessoensis]	166.239
DN9913_c0_g1	inositol-3-phosphate synthase 1-A-like [Pecten maximus]	166.053
DN182_c0_g4	ABC transporter [Gammaproteobacteria bacterium]	165.828
DN12441_c3_g1	collagen alpha-1(XI) chain-like isoform X1 [Pecten maximus]	165.737
DN636_c0_g3	uncharacterized protein LOC110460595 [Mizuhopecten yessoensis]	165.732
DN1157_c1_g1	V-type proton ATPase subunit S1-like [Mizuhopecten yessoensis]	165.671
DN1374_c0_g1	V-type proton ATPase subunit B [Mizuhopecten yessoensis]	165.55
DN47909_c0_g1	carbonyl reductase [NADPH] 1-like isoform X2 [Mizuhopecten yessoensis]	165.305
DN5125_c0_g1	uncharacterized protein LOC117334712 [Pecten maximus]	164.898
DN12274_c0_g1	uncharacterized protein LOC110453416 [Mizuhopecten yessoensis]	164.229
DN70176_c0_g2	programmed cell death protein 6-like isoform X1 [Pecten maximus]	164.07
DN4306_c0_g3	uncharacterized protein LOC110451380 [Mizuhopecten yessoensis]	163.959
DN343_c1_g1	mitochondrial import inner membrane translocase subunit TIM14-like [Mizuhopecten yessoensis]	163.486
DN15827_c0_g1	unnamed protein product [Mytilus edulis]	163.361
DN4892_c0_g6	succinate dehydrogenase cytochrome b560 subunit, mitochondrial-like [Mizuhopecten yessoensis]	163.316
DN101_c0_g2	phenylalaninehydroxylase [Azumapecten farreri]	163.119
DN45455_c0_g1	transmembrane protein 243-like [Pecten maximus]	162.804
DN712_c0_g1	LOW QUALITY PROTEIN: periodic tryptophan protein 2 homolog [Pecten maximus]	162.71
DN2335_c0_g5	LOW QUALITY PROTEIN: toll-interacting protein B-like [Pecten maximus]	162.675
DN1251_c0_g1	myosin heavy chain, non-muscle-like isoform X5 [Pecten maximus]	162.501
DN1862_c1_g1	sorting nexin-8-like isoform X1 [Pecten maximus]	162.305
DN5879_c0_g1	transcription initiation factor IIA subunit 2-like [Pecten maximus]	162.204
DN493_c0_g2	uncharacterized protein LOC110449695 isoform X5 [Mizuhopecten yessoensis]	162.198
DN1320_c0_g1	platelet binding protein GspB-like [Pecten maximus]	162.193
DN27427_c0_g1	uncharacterized protein LOC110464650 [Mizuhopecten yessoensis]	161.779
DN85_c0_g1	uncharacterized protein LOC109618360 [Crassostrea gigas]	160.988
DN27387_c0_g2	coiled-coil domain-containing protein 170-like [Mizuhopecten yessoensis]	160.972
DN1155_c0_g1	VWFA and cache domain-containing protein 1-like [Mizuhopecten yessoensis]	160.653
DN2923_c0_g1	uncharacterized protein LOC117323298 [Pecten maximus]	160.035
DN7188_c0_g1	uncharacterized protein LOC110457685 isoform X2 [Mizuhopecten yessoensis]	160.009
DN4614_c0_g3	aquaporin AQPAe.a-like [Pecten maximus]	159.745
DN4764_c0_g1	prefoldin subunit 4-like [Mizuhopecten yessoensis]	159.653
DN109_c0_g1	eukaryotic translation initiation factor 6 [Pecten maximus]	159.549
DN5779_c0_g1	T-complex protein 1 subunit epsilon-like [Pecten maximus]	159.488
DN535_c1_g1	protein lifeguard 4-like [Pecten maximus]	159.434
DN2722_c0_g1	uncharacterized protein LOC117329445 [Pecten maximus]	159.111
DN97153_c0_g3	uncharacterized protein LOC110453577 [Mizuhopecten yessoensis]	159.093
DN2468_c0_g1	transketolase-like isoform X1 [Mizuhopecten yessoensis]	158.969
DN473_c0_g1	NF-kappa-B inhibitor cactus-like [Pecten maximus]	158.95
DN204261_c1_g1	VWFA and cache domain-containing protein 1-like [Mizuhopecten yessoensis]	158.778
DN434_c1_g1	glutamate dehydrogenase, mitochondrial-like [Mizuhopecten yessoensis]	158.678
DN10596_c1_g1	sorting nexin lst-4-like isoform X2 [Mizuhopecten yessoensis]	158.597
DN105_c0_g1	U6 snRNA-associated Sm-like protein LSm7 [Mizuhopecten yessoensis]	158.554
DN1465_c0_g1	putative peptidyl-prolyl cis-trans isomerase dodo [Crassostrea virginica]	158.262
DN4111_c0_g2	cysteine dioxygenase type 1-like [Pecten maximus]	158.1
DN2558_c0_g2	NAD-dependent protein deacetylase sirtuin-2-like isoform X1 [Mizuhopecten yessoensis]	157.089
DN3042_c0_g1	spectrin beta chain-like isoform X6 [Pecten maximus]	156.99
DN90112_c0_g1	proteasome subunit alpha type-6 [Pecten maximus]	156.805
DN2949_c0_g1	cytochrome P450 2D10-like [Mizuhopecten yessoensis]	156.745
DN6901_c0_g1	titin-like [Mizuhopecten yessoensis]	156.727
DN11149_c0_g1	protein phosphatase 1M-like [Pecten maximus]	156.619
DN2719_c0_g1	serine/threonine-protein kinase pim-3-like isoform X1 [Pecten maximus]	156.551
DN35479_c0_g1	DNA-directed RNA polymerases I and III subunit RPAC2-like [Mizuhopecten yessoensis]	156.465
DN35036_c0_g1	ribosyldihydronicotinamide dehydrogenase [quinone]-like [Pecten maximus]	156.376
DN10143_c1_g1	sushi domain-containing protein 2-like [Pecten maximus]	156.345
DN6608_c2_g1	7-dehydrocholesterol reductase-like isoform X1 [Mizuhopecten yessoensis]	156.333
DN1072_c0_g1	exonuclease 3'-5' domain-containing protein 2-like [Mizuhopecten yessoensis]	156.086
DN103157_c0_g1	PNO1 [Mytilus coruscus]	156.057
DN715_c0_g1	small integral membrane protein 14-like [Pecten maximus]	155.993
DN334_c0_g1	phospholipid scramblase 2-like [Pecten maximus]	155.774
DN109712_c0_g1	uncharacterized protein LOC110454126 [Mizuhopecten yessoensis]	155.651
DN6792_c0_g1	citrate synthase, mitochondrial-like [Pecten maximus]	155.383
DN3315_c0_g3	protein catecholamines up-like isoform X1 [Mizuhopecten yessoensis]	154.998
DN390_c0_g1	cytosolic non-specific dipeptidase-like isoform X2 [Mizuhopecten yessoensis]	154.987
DN185_c2_g1	piggyBac transposable element-derived protein 4-like [Crassostrea virginica]	154.762
DN89449_c0_g1	GSK3-beta interaction protein-like [Mizuhopecten yessoensis]	154.731
DN38411_c0_g1	endothelin-converting enzyme homolog [Mizuhopecten yessoensis]	154.463
DN73_c0_g1	histone H2A.V [Mizuhopecten yessoensis]	154.267
DN7490_c0_g1	proteasome maturation protein-like [Pecten maximus]	154.222
DN320110_c0_g1	hypothetical protein KP79_PYT08065 [Mizuhopecten yessoensis]	154.1
DN28000_c0_g3	SCO-spondin [Mizuhopecten yessoensis]	153.909
DN63773_c0_g1	neo-calmodulin-like [Pecten maximus]	153.732
DN46959_c0_g1	hypothetical protein Cfor_05696 [Coptotermes formosanus]	153.674
DN175_c0_g2	collagen alpha-1(I) chain-like [Mizuhopecten yessoensis]	153.599
DN49887_c0_g1	microtubule-associated proteins 1A/1B light chain 3C-like [Pecten maximus]	153.257
DN20341_c0_g1	ankyrin repeat domain-containing protein SOWAHB-like [Pecten maximus]	153.123
DN19460_c0_g1	mitochondrial inner membrane protein OXA1L-like [Pecten maximus]	152.91
DN2857_c0_g1	sortilin-like isoform X2 [Pecten maximus]	152.614
DN68301_c0_g1	Glutathione S-transferase 1 [Mizuhopecten yessoensis]	152.563
DN1421_c0_g1	ras-related protein Rab-21-like [Pecten maximus]	152.406
DN13567_c1_g5	mitogen-activated protein kinase 1-like [Mizuhopecten yessoensis]	152.32
DN306_c0_g1	EF-hand calcium-binding domain-containing protein 14-like isoform X1 [Mizuhopecten yessoensis]	152.06
DN835_c0_g3	type I restriction endonuclease subunit R [Gammaproteobacteria bacterium]	152.038
DN8348_c0_g1	synaptophysin-like [Pecten maximus]	151.819
DN16008_c0_g2	uncharacterized protein LOC110463368 [Mizuhopecten yessoensis]	151.705
DN1308_c1_g1	uncharacterized protein LOC110443385 [Mizuhopecten yessoensis]	151.585
DN697_c0_g1	5'-AMP-activated protein kinase subunit beta-2-like isoform X1 [Pecten maximus]	150.591
DN14983_c0_g1	sterol regulatory element-binding protein 1-like [Mizuhopecten yessoensis]	150.399
DN66943_c1_g1	PREDICTED: nucleoredoxin-like [Saccoglossus kowalevskii]	150.27
DN5154_c0_g3	uncharacterized protein LOC110446699 [Mizuhopecten yessoensis]	150.037
DN4907_c0_g1	uncharacterized protein LOC117338780 [Pecten maximus]	149.674
DN16842_c0_g1	glia maturation factor beta-like [Mizuhopecten yessoensis]	149.435
DN1159_c0_g1	unnamed protein product [Mytilus edulis]	149.369
DN272_c0_g1	zinc finger protein 384-like isoform X4 [Mizuhopecten yessoensis]	149.315
DN124_c0_g2	tetraspanin-13-like isoform X2 [Mizuhopecten yessoensis]	149.27
DN2412_c0_g1	fas-associated death domain protein-like [Mizuhopecten yessoensis]	149.108
DN23381_c0_g1	60 kDa SS-A/Ro ribonucleoprotein-like [Mizuhopecten yessoensis]	149.012
DN1945_c0_g1	hypothetical protein [Candidatus Methanofishera endochildressiae]	148.973
DN493_c4_g1	delta-1-pyrroline-5-carboxylate dehydrogenase, mitochondrial-like [Mizuhopecten yessoensis]	148.793
DN742_c0_g1	uncharacterized protein LOC110463222 isoform X3 [Mizuhopecten yessoensis]	148.229
DN3106_c0_g1	CD109 antigen-like isoform X1 [Pecten maximus]	147.924
DN1496_c0_g2	AP-1 complex subunit gamma-1-like isoform X2 [Pecten maximus]	147.757
DN50908_c0_g1	coatomer subunit epsilon-like [Pecten maximus]	147.436
DN327_c0_g2	choline-phosphate cytidylyltransferase B-like isoform X2 [Pecten maximus]	147.115
DN2071_c0_g1	max-like protein X [Mizuhopecten yessoensis]	147.036
DN9333_c2_g1	osteoclast-stimulating factor 1-like [Pecten maximus]	146.907
DN20144_c0_g1	uncharacterized protein LOC117316535 [Pecten maximus]	146.782
DN981_c0_g1	uncharacterized protein LOC110444498 isoform X2 [Mizuhopecten yessoensis]	146.705
DN15641_c0_g1	uncharacterized protein LOC110461239 [Mizuhopecten yessoensis]	146.623
DN8910_c0_g2	uncharacterized protein LOC117335707 [Pecten maximus]	146.502
DN1565_c0_g1	phosphatase and actin regulator 1-like isoform X1 [Mizuhopecten yessoensis]	146.473
DN424_c0_g1	5'-AMP-activated protein kinase subunit gamma-1-like isoform X9 [Mizuhopecten yessoensis]	146.156
DN6416_c0_g1	endothelin-converting enzyme homolog isoform X2 [Mizuhopecten yessoensis]	146.131
DN9310_c0_g1	outer dense fiber protein 3-like [Mizuhopecten yessoensis]	145.968
DN930_c1_g1	cyclin-C-like isoform X1 [Pecten maximus]	145.475
DN2823_c1_g1	uncharacterized protein LOC110450234 [Mizuhopecten yessoensis]	145.449
DN17_c0_g1	uncharacterized protein LOC117325313 isoform X2 [Pecten maximus]	145.007
DN494_c7_g2	vesicle-associated membrane protein/synaptobrevin-binding protein-like [Mizuhopecten yessoensis]	144.773
DN10714_c1_g1	myotrophin [Hermetia illucens]	144.481
DN4656_c0_g2	dystroglycan-like [Mizuhopecten yessoensis]	144.452
DN2984_c3_g2	uncharacterized protein LOC117326148 [Pecten maximus]	144.27
DN1177_c0_g4	heterogeneous nuclear ribonucleoprotein L-like isoform X2 [Pecten maximus]	144.261
DN23012_c0_g1	casein kinase I-like isoform X6 [Mizuhopecten yessoensis]	144.221
DN27217_c0_g1	uncharacterized protein LOC110455599 [Mizuhopecten yessoensis]	143.958
DN26_c0_g1	mitochondrial import inner membrane translocase subunit Tim17-B-like isoform X1 [Mizuhopecten yessoensis]	143.582
DN4594_c1_g1	dynein light chain Tctex-type 1 [Mizuhopecten yessoensis]	143.417
DN9579_c0_g2	monocarboxylate transporter 10-like [Mizuhopecten yessoensis]	142.968
DN10331_c1_g2	dopamine receptor 1-like [Mizuhopecten yessoensis]	142.818
DN1546_c1_g1	serine/threonine-protein phosphatase 2A 65 kDa regulatory subunit A alpha isoform-like [Mizuhopecten yessoensis]	142.727
DN17749_c0_g1	neurocalcin homolog [Pecten maximus]	142.477
DN71_c0_g1	kelch-like ECH-associated protein 1 [Azumapecten farreri]	142.294
DN469_c0_g1	unconventional myosin-VI-like isoform X3 [Pecten maximus]	142.28
DN2077_c0_g1	polycomb protein PHO-like [Pecten maximus]	142.255
DN419_c0_g1	lamin Dm0-like [Mizuhopecten yessoensis]	142.132
DN1478_c0_g1	cubilin isoform B [Patagioenas fasciata monilis]	141.941
DN17175_c0_g1	phospholipase B-like 1 isoform X1 [Mizuhopecten yessoensis]	141.813
DN2699_c0_g2	2014/3/3 protein homolog 2-like [Mizuhopecten yessoensis]	141.681
DN175845_c0_g2	NADH dehydrogenase [ubiquinone] iron-sulfur protein 6, mitochondrial-like [Mizuhopecten yessoensis]	141.634
DN121854_c0_g1	alpha-endosulfine-like [Pecten maximus]	141.481
DN370_c0_g1	sestrin-1-like isoform X2 [Pecten maximus]	141.468
DN118_c0_g2	NADH-cytochrome b5 reductase 3-like isoform X1 [Pecten maximus]	141.342
DN892_c2_g1	rnhA [Mytilus coruscus]	141.194
DN3484_c0_g1	uncharacterized protein LOC110449419, partial [Mizuhopecten yessoensis]	141.185
DN2357_c0_g1	superoxide dismutase [Azumapecten farreri]	141.158
DN3800_c0_g1	mitochondrial-processing peptidase subunit beta-like [Mizuhopecten yessoensis]	141.04
DN70206_c0_g1	lysophospholipid acyltransferase 1-like [Mizuhopecten yessoensis]	140.987
DN76935_c0_g1	Hypothetical predicted protein [Mytilus galloprovincialis]	140.736
DN748_c0_g1	phosphatidylinositol transfer protein alpha isoform-like [Mizuhopecten yessoensis]	140.329
DN55191_c0_g2	T-complex protein 1 subunit gamma-like [Pecten maximus]	140.081
DN181_c0_g5	ARL1 [Mytilus coruscus]	139.928
DN4668_c0_g2	cyclic AMP receptor-like protein A isoform X2 [Mizuhopecten yessoensis]	139.83
DN89_c0_g3	ubiquitin carboxyl-terminal hydrolase-like [Mizuhopecten yessoensis]	139.678
DN452_c0_g4	protein SET-like [Mizuhopecten yessoensis]	139.387
DN81916_c1_g1	uncharacterized protein LOC117343795 [Pecten maximus]	139.366
DN2675_c0_g2	3-hydroxybutyrate dehydrogenase type 2-like [Mizuhopecten yessoensis]	139.215
DN4450_c1_g2	SCO-spondin-like isoform X3 [Mizuhopecten yessoensis]	138.983
DN53316_c1_g1	eukaryotic translation initiation factor 3 subunit K-like [Pecten maximus]	138.905
DN11340_c0_g1	mesencephalic astrocyte-derived neurotrophic factor homolog [Pecten maximus]	138.871
DN11303_c0_g1	uncharacterized protein LOC110441658 [Mizuhopecten yessoensis]	138.555
DN12786_c0_g1	TNF receptor-associated factor 3-like [Mizuhopecten yessoensis]	138.511
DN4066_c0_g1	transmembrane protein 127-like [Mizuhopecten yessoensis]	138.24
DN42051_c0_g1	hypothetical protein E1301_Tti022107 [Triplophysa tibetana]	138.233
DN718_c3_g1	uncharacterized protein LOC117343973 isoform X2 [Pecten maximus]	138.231
DN3131_c0_g1	inosine-uridine preferring nucleoside hydrolase-like isoform X1 [Pecten maximus]	138.001
DN47622_c0_g1	uncharacterized protein LOC110456894 [Mizuhopecten yessoensis]	137.878
DN1676_c0_g1	major facilitator superfamily domain-containing protein 12-like isoform X1 [Pecten maximus]	137.86
DN23103_c0_g1	tropomodulin-1-like isoform X1 [Mizuhopecten yessoensis]	137.481
DN1059_c1_g1	uncharacterized protein LOC110442463 [Mizuhopecten yessoensis]	137.476
DN53029_c0_g1	E3 ubiquitin-protein ligase TRIM71-like [Mizuhopecten yessoensis]	137.279
DN284613_c0_g1	probable thiopurine S-methyltransferase [Mizuhopecten yessoensis]	137.095
DN9222_c0_g1	zinc metalloproteinase nas-36-like [Pecten maximus]	137.068
DN5243_c0_g1	alpha-N-acetylglucosaminidase-like [Pecten maximus]	136.687
DN291_c7_g1	mitochondrial import inner membrane translocase subunit Tim23-like [Pecten maximus]	136.644
DN61_c0_g1	multiple epidermal growth factor-like domains protein 10 [Mizuhopecten yessoensis]	136.588
DN231111_c0_g1	unnamed protein product [Mytilus edulis]	136.573
DN13238_c0_g1	somatomedin-B and thrombospondin type-1 domain-containing protein-like [Pecten maximus]	136.45
DN39382_c0_g1	myosin regulatory light chain A, smooth adductor muscle isoform X1 [Pecten maximus]	136.389
DN79311_c0_g1	titin-like [Mizuhopecten yessoensis]	136.338
DN6010_c0_g1	uncharacterized protein LOC110462874 isoform X1 [Mizuhopecten yessoensis]	136.111
DN4778_c0_g1	protein CDV3 homolog [Pecten maximus]	135.866
DN9261_c0_g1	protocadherin Fat 4-like [Mizuhopecten yessoensis]	135.714
DN107_c0_g1	acidic mammalian chitinase-like [Mizuhopecten yessoensis]	135.693
DN36741_c0_g1	uncharacterized protein LOC110442120 [Mizuhopecten yessoensis]	135.597
DN27_c0_g1	uncharacterized protein LOC117341480 isoform X5 [Pecten maximus]	135.581
DN104261_c0_g1	uncharacterized protein LOC117331326 [Pecten maximus]	135.549
DN3678_c0_g1	peroxiredoxin [Azumapecten farreri]	135.386
DN259_c3_g1	uncharacterized protein LOC110463887 [Mizuhopecten yessoensis]	135.092
DN195557_c0_g1	uncharacterized protein LOC110464446 [Mizuhopecten yessoensis]	135
DN2202_c0_g1	gamma-secretase subunit Aph-1-like [Mizuhopecten yessoensis]	134.877
DN260_c81_g2	uncharacterized protein LOC110458958 [Mizuhopecten yessoensis]	134.782
DN74176_c0_g1	hypothetical protein EJD97_016776 [Solanum chilense]	134.635
DN9276_c0_g1	PRELI domain containing protein 3A-like [Mizuhopecten yessoensis]	134.623
DN1708_c0_g1	DNA-directed RNA polymerases I, II, and III subunit RPABC3-like isoform X1 [Pecten maximus]	134.588
DN774_c0_g1	CUGBP Elav-like family member 2 isoform X10 [Pecten maximus]	134.498
DN4780_c1_g1	trafficking protein particle complex subunit 2-like [Mizuhopecten yessoensis]	134.421
DN5906_c0_g1	serine/threonine-protein phosphatase 2A 55 kDa regulatory subunit B alpha isoform-like [Pecten maximus]	134.272
DN12609_c1_g1	LIM and SH3 domain protein F42H10.3-like isoform X20 [Pecten maximus]	134.201
DN11818_c0_g1	uncharacterized protein LOC110440478 isoform X2 [Mizuhopecten yessoensis]	133.898
DN1215_c0_g1	uncharacterized protein LOC110466714 [Mizuhopecten yessoensis]	133.88
DN5226_c0_g1	uncharacterized protein LOC117339468 isoform X1 [Pecten maximus]	133.622
DN5482_c0_g1	laminin subunit gamma-1-like [Mizuhopecten yessoensis]	133.618
DN1421_c1_g2	F-box/WD repeat-containing protein 7 [Mizuhopecten yessoensis]	133.495
DN1183_c0_g1	ribonuclease P protein subunit p14-like [Mizuhopecten yessoensis]	133.378
DN3536_c0_g1	putative polypeptide N-acetylgalactosaminyltransferase 10 [Mizuhopecten yessoensis]	132.876
DN4780_c0_g1	RAD50-interacting protein 1-like [Mizuhopecten yessoensis]	132.634
DN2801_c0_g1	endophilin-A3-like isoform X1 [Mizuhopecten yessoensis]	132.597
DN3784_c0_g1	LOW QUALITY PROTEIN: putative cytochrome P450 120 [Pecten maximus]	132.59
DN2243_c0_g1	26S protease regulatory subunit 4 [Mizuhopecten yessoensis]	132.206
DN541_c8_g2	protein dispatched homolog 3-like [Mizuhopecten yessoensis]	132.182
DN589_c0_g2	mucin-5AC-like [Mizuhopecten yessoensis]	131.989
DN1607_c8_g1	eukaryotic translation initiation factor 1-like [Mizuhopecten yessoensis]	131.723
DN1343_c0_g3	MOB kinase activator 3B-like [Pecten maximus]	131.665
DN69320_c0_g2	constitutive coactivator of PPAR-gamma-like protein 1 homolog isoform X2 [Mizuhopecten yessoensis]	131.627
DN7622_c0_g1	zinc finger protein Noc-like [Mizuhopecten yessoensis]	131.589
DN199404_c0_g1	ubiquitin-conjugating enzyme E2 J2-like [Mizuhopecten yessoensis]	131.554
DN8024_c0_g1	uncharacterized protein LOC117681191 isoform X1 [Crassostrea gigas]	131.452
DN75_c0_g2	cysteine-rich venom protein ophanin-like isoform X4 [Mizuhopecten yessoensis]	131.376
DN12250_c0_g1	cytohesin-1-like isoform X1 [Pecten maximus]	131.308
DN910_c0_g1	RNA-directed DNA polymerase from mobile element jockey [Mizuhopecten yessoensis]	131.259
DN3264_c0_g1	carnitine O-palmitoyltransferase 1, liver isoform-like isoform X3 [Pecten maximus]	131.135
DN13982_c0_g1	serine/arginine-rich splicing factor 7-like [Mizuhopecten yessoensis]	131.088
DN18393_c0_g1	LOW QUALITY PROTEIN: oxysterol-binding protein-related protein 9-like [Pecten maximus]	131.078
DN1008_c0_g1	protein orai-3-like [Mizuhopecten yessoensis]	130.666
DN4163_c0_g1	uncharacterized protein LOC110459550 [Mizuhopecten yessoensis]	130.585
DN21940_c0_g1	growth hormone secretagogue receptor type 1-like [Mizuhopecten yessoensis]	130.201
DN126_c0_g1	partitioning defective 3 homolog isoform X1 [Mizuhopecten yessoensis]	129.86
DN144765_c1_g3	neuronal membrane glycoprotein M6-a-like [Pecten maximus]	129.855
DN7508_c1_g2	TBC1 domain family member 2B-like [Pecten maximus]	129.467
DN14305_c1_g1	tripartite motif-containing protein 45-like isoform X2 [Mizuhopecten yessoensis]	129.456
DN116563_c0_g1	NADH dehydrogenase [ubiquinone] 1 alpha subcomplex subunit 8-like [Mizuhopecten yessoensis]	129.288
DN7163_c0_g1	proliferating cell nuclear antigen-like [Pecten maximus]	129.038
DN7370_c3_g1	ras-related protein RIC1-like isoform X2 [Phoenix dactylifera]	129.022
DN186_c0_g1	transmembrane emp24 domain-containing protein 2-like [Pecten maximus]	128.968
DN25980_c0_g1	Phospholysine phosphohistidine inorganic pyrophosphate phosphatase [Mizuhopecten yessoensis]	128.967
DN2733_c0_g2	methylmalonic aciduria and homocystinuria type D homolog, mitochondrial-like [Mizuhopecten yessoensis]	128.916
DN138322_c0_g1	peptidyl-tRNA hydrolase ICT1, mitochondrial-like [Mizuhopecten yessoensis]	128.904
DN31391_c0_g5	26S proteasome non-ATPase regulatory subunit 6-like [Pecten maximus]	128.767
DN4894_c0_g1	tyrosine-protein kinase SRK2-like isoform X2 [Mizuhopecten yessoensis]	128.683
DN740_c10_g1	Nucleolar protein 56 [Mizuhopecten yessoensis]	128.661
DN6215_c2_g1	uncharacterized protein LOC117317928 [Pecten maximus]	128.337
DN4874_c0_g2	cyclic AMP-responsive element-binding protein 3-like protein 2 [Pecten maximus]	128.231
DN7518_c0_g2	protein PRRC2C-like isoform X6 [Mizuhopecten yessoensis]	128.03
DN46465_c0_g1	LOW QUALITY PROTEIN: glutamine amidotransferase-like class 1 domain-containing protein 3A, mitochondrial [Pecten maximus]	127.994
DN1255_c0_g3	LITAF domain-containing protein-like isoform X2 [Pecten maximus]	127.9
DN13468_c0_g2	COP9 signalosome complex subunit 7b-like [Mizuhopecten yessoensis]	127.857
DN1307_c2_g1	V-type proton ATPase subunit d-like [Pecten maximus]	127.84
DN114878_c0_g1	thymidylate kinase-like isoform X1 [Mizuhopecten yessoensis]	127.746
DN14881_c0_g1	WD repeat domain phosphoinositide-interacting protein 3-like [Pecten maximus]	127.544
DN152_c8_g1	1-phosphatidylinositol 4,5-bisphosphate phosphodiesterase eta-2-like isoform X4 [Pecten maximus]	127.305
DN235_c0_g1	type 1 phosphatidylinositol 4,5-bisphosphate 4-phosphatase-like isoform X1 [Mizuhopecten yessoensis]	127.121
DN88_c0_g4	neurobeachin-like isoform X4 [Pecten maximus]	127.074
DN85238_c0_g2	uncharacterized protein LOC110449227 [Mizuhopecten yessoensis]	126.915
DN4491_c1_g2	tyrosine-protein kinase CSK-like isoform X1 [Mizuhopecten yessoensis]	126.854
DN41152_c0_g1	N-alpha-acetyltransferase 30-like [Mizuhopecten yessoensis]	126.821
DN710_c1_g1	SH3 and multiple ankyrin repeat domains protein 1-like isoform X6 [Mizuhopecten yessoensis]	126.765
DN188_c0_g1	cytochrome b5-like [Pecten maximus]	126.672
DN4105_c0_g1	uncharacterized protein LOC110453416 [Mizuhopecten yessoensis]	126.607
DN1121_c0_g2	type-1 angiotensin II receptor-associated protein-like isoform X2 [Mizuhopecten yessoensis]	126.467
DN525_c1_g1	tumor protein D54-like isoform X6 [Pecten maximus]	126.39
DN1004_c0_g1	carbonic anhydrase 2-like isoform X2 [Mizuhopecten yessoensis]	126.226
DN841_c0_g1	Periostin [Mizuhopecten yessoensis]	126.006
DN168_c0_g1	uncharacterized protein LOC110462089 [Mizuhopecten yessoensis]	125.595
DN384_c0_g1	serine/threonine-protein phosphatase 2B catalytic subunit 2-like isoform X2 [Pecten maximus]	125.57
DN990_c0_g1	protein FAM43A-like [Pecten maximus]	125.528
DN18198_c0_g1	ADP-ribosylation factor-binding protein GGA1-like [Pecten maximus]	125.428
DN3497_c0_g1	serine/threonine-protein kinase stk11-like [Pecten maximus]	125.312
DN3022_c0_g1	cartilage matrix protein-like isoform X2 [Mizuhopecten yessoensis]	125.299
DN192857_c1_g1	unnamed protein product [Mytilus coruscus]	125.261
DN52959_c0_g1	endothelin-converting enzyme 1-like [Pecten maximus]	125.191
DN21006_c0_g2	adapter molecule Crk-like isoform X1 [Mizuhopecten yessoensis]	125.161
DN3795_c0_g1	uncharacterized protein LOC117332864 [Pecten maximus]	124.696
DN36603_c1_g1	glucose-fructose oxidoreductase domain-containing protein 1-like [Pecten maximus]	124.634
DN53381_c1_g2	NEDD8-conjugating enzyme Ubc12 [Pecten maximus]	124.519
DN130184_c0_g2	glutamyl-tRNA(Gln) amidotransferase subunit C, mitochondrial-like isoform X1 [Mizuhopecten yessoensis]	124.362
DN65114_c0_g1	uncharacterized protein LOC110464018 [Mizuhopecten yessoensis]	124.159
DN3072_c1_g1	vesicular integral-membrane protein VIP36-like [Pecten maximus]	124.099
DN247_c0_g1	manganese superoxide dismutase [Mimachlamys nobilis]	124.031
DN31227_c0_g1	uncharacterized protein LOC110447890 isoform X1 [Mizuhopecten yessoensis]	123.917
DN12509_c0_g1	uncharacterized protein LOC110467064 [Mizuhopecten yessoensis]	123.857
DN21538_c0_g2	tyrosine-protein kinase SRK2-like isoform X1 [Pecten maximus]	123.688
DN8830_c0_g1	RWD domain-containing protein 1-like [Mizuhopecten yessoensis]	123.663
DN59346_c1_g1	transmembrane protein 17B-like [Pecten maximus]	123.608
DN35617_c0_g1	eukaryotic translation elongation factor 1 epsilon-1-like isoform X2 [Mizuhopecten yessoensis]	123.559
DN42289_c0_g1	uncharacterized protein LOC117327845 [Pecten maximus]	123.528
DN40505_c1_g1	nicotinamidase-like [Mizuhopecten yessoensis]	123.461
DN26448_c0_g2	histone H1-like [Mizuhopecten yessoensis]	123.333
DN14134_c0_g1	phosphatidylinositol 5-phosphate 4-kinase type-2 alpha-like [Pecten maximus]	123.095
DN15223_c0_g1	eukaryotic translation initiation factor 3 subunit B-like [Pecten maximus]	122.953
DN2429_c0_g1	large neutral amino acids transporter small subunit 2-like [Pecten maximus]	122.891
DN44383_c0_g2	RE74637p [Drosophila melanogaster]	122.845
DN29020_c0_g1	Rho GTPase [Azumapecten farreri]	122.609
DN1127_c0_g1	uncharacterized protein LOC110452764 isoform X1 [Mizuhopecten yessoensis]	122.533
DN80257_c0_g2	uncharacterized protein LOC117324523 [Pecten maximus]	122.429
DN58491_c0_g1	fatty acid-binding protein, adipocyte-like [Mizuhopecten yessoensis]	122.416
DN66520_c0_g1	uncharacterized protein LOC117316579 [Pecten maximus]	122.334
DN243457_c0_g4	Collagen alpha-1(XII) chain [Mizuhopecten yessoensis]	122.286
DN34036_c0_g2	prefoldin subunit 3-like [Pecten maximus]	122.154
DN1440_c0_g1	proline-rich proteoglycan 2-like [Mizuhopecten yessoensis]	122.016
DN27290_c0_g1	histone-arginine methyltransferase CARMER-like isoform X1 [Mizuhopecten yessoensis]	121.878
DN676_c2_g1	transmembrane protein 106B-like [Pecten maximus]	121.732
DN6023_c0_g1	uncharacterized protein LOC117326015 isoform X2 [Pecten maximus]	121.708
DN13115_c0_g1	uncharacterized protein LOC117331881 [Pecten maximus]	121.507
DN7202_c0_g1	arylsulfatase B-like isoform X1 [Pecten maximus]	121.279
DN24980_c0_g1	nicotinamide riboside kinase 2-like [Mizuhopecten yessoensis]	121.265
DN67005_c0_g1	Alpha-(1,3)-fucosyltransferase C [Mizuhopecten yessoensis]	121.258
DN1199_c0_g2	piggyBac transposable element-derived protein 4-like [Mizuhopecten yessoensis]	121.139
DN458_c1_g1	Urease accessory protein UreD [Mizuhopecten yessoensis]	120.837
DN33095_c0_g1	fasciclin-1-like [Mizuhopecten yessoensis]	120.816
DN818_c1_g2	collagen alpha-1(IX) chain-like isoform X1 [Pecten maximus]	120.679
DN13270_c8_g1	EH domain-containing protein 3-like [Pecten maximus]	120.604
DN20398_c0_g1	cartilage matrix protein-like [Pecten maximus]	120.481
DN6422_c0_g1	myosin-VIIa-like [Mizuhopecten yessoensis]	120.43
DN513_c0_g1	hypothetical protein CAPTEDRAFT_88150, partial [Capitella teleta]	120.396
DN471_c1_g1	poly [ADP-ribose] polymerase [Mytilus galloprovincialis]	120.252
DN1673_c0_g1	uncharacterized protein LOC117330625 isoform X2 [Pecten maximus]	120.217
DN10885_c0_g1	transcription factor Sp9-like [Mizuhopecten yessoensis]	120.187
DN23969_c1_g1	palmitoyltransferase ZDHHC9-like isoform X4 [Mizuhopecten yessoensis]	120.101
DN2487_c0_g1	ras-related protein Ral-A-like [Mizuhopecten yessoensis]	120.032
DN3395_c0_g9	T-complex protein 1 subunit alpha-like [Pecten maximus]	119.866
DN11_c1_g1	brain tumor protein-like [Mizuhopecten yessoensis]	119.551
DN913_c0_g2	uncharacterized protein LOC117329051 [Pecten maximus]	119.409
DN6387_c1_g1	uncharacterized protein LOC110445574 [Mizuhopecten yessoensis]	119.337
DN1017_c0_g1	E3 ubiquitin-protein ligase XIAP-like isoform X1 [Pecten maximus]	119.278
DN41497_c0_g1	akirin 2 [Mimachlamys nobilis]	119.242
DN1807_c1_g1	proline-serine-threonine phosphatase-interacting protein 1-like isoform X1 [Pecten maximus]	119.018
DN4900_c0_g1	metaxin-1-like [Pecten maximus]	118.971
DN15772_c0_g1	NADH dehydrogenase [ubiquinone] 1 beta subcomplex subunit 11, mitochondrial-like [Mizuhopecten yessoensis]	118.757
DN8702_c0_g3	uncharacterized protein LOC117316617 [Pecten maximus]	118.52
DN2446_c0_g1	thimet oligopeptidase-like [Pecten maximus]	118.467
DN1895_c0_g1	prefoldin subunit 1-like isoform X2 [Pecten maximus]	118.332
DN81937_c0_g1	uncharacterized protein LOC117337740 [Pecten maximus]	118.285
DN65877_c0_g1	putative multidrug resistance-associated protein 1 [Azumapecten farreri]	118.191
DN935_c0_g1	uncharacterized protein LOC110460542 isoform X2 [Mizuhopecten yessoensis]	118.163
DN6181_c0_g1	ribosomal protein S6 kinase alpha-3-like [Mizuhopecten yessoensis]	118.058
DN10490_c0_g1	putative FERM domain-containing protein FRMD8P1 isoform X1 [Pecten maximus]	117.59
DN2066_c0_g1	protein kinase C delta type-like isoform X1 [Pecten maximus]	117.536
DN34384_c0_g1	serine/arginine-rich splicing factor 2-like isoform X2 [Mizuhopecten yessoensis]	117.36
DN1474_c1_g1	band 4.1-like protein 2 isoform X10 [Pecten maximus]	117.328
DN32082_c1_g2	T-complex protein 1 subunit eta-like [Pecten maximus]	117.325
DN16119_c0_g3	DAZ-associated protein 2-like [Mizuhopecten yessoensis]	117.258
DN1297_c1_g1	Ubiquitin-conjugating enzyme E2-17 kDa [Mizuhopecten yessoensis]	117.185
DN9236_c0_g2	centromere-associated protein E-like [Pecten maximus]	117.161
DN97429_c0_g1	PREDICTED: cilia- and flagella-associated protein 20 [Biomphalaria glabrata]	116.918
DN2511_c0_g2	coatomer subunit zeta-1-like isoform X2 [Pecten maximus]	116.839
DN2002_c0_g1	ras-related protein Rab-7L1-like [Mizuhopecten yessoensis]	116.834
DN2167_c0_g1	plexin-A2-like [Pecten maximus]	116.602
DN2033_c0_g1	ubiquitin-conjugating enzyme E2 G1-like [Pecten maximus]	116.392
DN34307_c0_g1	von Willebrand factor D and EGF domain-containing protein [Mizuhopecten yessoensis]	116.369
DN25593_c0_g1	mitochondrial carrier homolog 2-like [Pecten maximus]	116.282
DN3074_c0_g1	ras GTPase-activating protein-binding protein 2-like isoform X2 [Pecten maximus]	116.25
DN59982_c0_g2	U6 snRNA-associated Sm-like protein LSm3 [Mizuhopecten yessoensis]	116.21
DN81641_c1_g1	39S ribosomal protein L23, mitochondrial-like [Mizuhopecten yessoensis]	116.154
DN14987_c0_g2	small nuclear ribonucleoprotein-associated protein B'-like [Mizuhopecten yessoensis]	116.121
DN4662_c0_g1	vigilin-like [Pecten maximus]	116.017
DN4466_c0_g1	rho guanine nucleotide exchange factor 10-like [Pecten maximus]	115.937
DN58230_c0_g1	calsyntenin-1-like isoform X2 [Pecten maximus]	115.907
DN43304_c0_g1	dnaJ homolog subfamily B member 14-like [Pecten maximus]	115.898
DN8123_c0_g1	WD repeat and SOCS box-containing protein 1-like [Mizuhopecten yessoensis]	115.742
DN5639_c0_g1	tyrosine-protein phosphatase non-receptor type 11-like isoform X2 [Mizuhopecten yessoensis]	115.564
DN96953_c0_g2	protein BCCIP homolog [Mizuhopecten yessoensis]	115.56
DN15590_c0_g2	DNA-directed RNA polymerase II subunit RPB3-like [Pecten maximus]	115.432
DN71930_c0_g1	uncharacterized protein LOC110449145 isoform X3 [Mizuhopecten yessoensis]	115.396
DN4333_c0_g1	protein SSUH2 homolog isoform X3 [Pecten maximus]	115.251
DN107_c3_g1	putative phospholipase B-like 2 [Mizuhopecten yessoensis]	115.003
DN7659_c0_g1	alanine aminotransferase 2-like [Pecten maximus]	114.875
DN6482_c0_g1	endoplasmic reticulum-Golgi intermediate compartment protein 1-like isoform X1 [Mizuhopecten yessoensis]	114.664
DN685_c1_g1	zinc metalloproteinase nas-14-like [Mizuhopecten yessoensis]	114.546
DN5840_c0_g1	protein crumbs-like isoform X1 [Mizuhopecten yessoensis]	114.474
DN3463_c0_g4	28S ribosomal protein S14, mitochondrial-like [Pecten maximus]	114.353
DN6381_c0_g1	dendritic arbor reduction protein 1-like [Pecten maximus]	114.002
DN28_c0_g1	NADH dehydrogenase [ubiquinone] 1 alpha subcomplex subunit 6-like [Mizuhopecten yessoensis]	113.964
DN72_c1_g1	COMM domain-containing protein 3-like [Pecten maximus]	113.935
DN3473_c0_g2	thioredoxin domain-containing protein 9-like [Mizuhopecten yessoensis]	113.911
DN194_c0_g1	26S proteasome non-ATPase regulatory subunit 3-like [Mizuhopecten yessoensis]	113.818
DN4423_c0_g1	45 kDa calcium-binding protein-like [Mizuhopecten yessoensis]	113.671
DN2868_c1_g1	rho GTPase-activating protein 12-like isoform X4 [Mizuhopecten yessoensis]	113.653
DN25073_c0_g2	synapse-associated protein 1-like isoform X1 [Pecten maximus]	113.629
DN1487_c4_g2	uncharacterized protein LOC117332877 [Pecten maximus]	113.552
DN540_c0_g1	Membrane-associated protein Hem [Mizuhopecten yessoensis]	113.548
DN101_c0_g1	phenylalanine-4-hydroxylase-like [Pecten maximus]	113.519
DN17659_c0_g1	tektin-4-like [Mizuhopecten yessoensis]	113.461
DN10580_c1_g1	plasminogen activator inhibitor 1 RNA-binding protein-like isoform X1 [Mizuhopecten yessoensis]	113.218
DN9141_c1_g1	lysophosphatidic acid phosphatase type 6-like isoform X2 [Mizuhopecten yessoensis]	113.172
DN40697_c0_g1	probable thiopurine S-methyltransferase [Pecten maximus]	112.996
DN2300_c0_g1	far upstream element-binding protein 2-like isoform X1 [Mizuhopecten yessoensis]	112.943
DN877_c0_g1	glycoprotein 3-alpha-L-fucosyltransferase A-like isoform X1 [Mizuhopecten yessoensis]	112.925
DN119984_c0_g2	phosphoethanolamine N-methyltransferase 3-like [Mizuhopecten yessoensis]	112.887
DN653_c4_g2	PRA1 family protein 2-like [Pecten maximus]	112.843
DN808_c0_g1	LOW QUALITY PROTEIN: uncharacterized protein LOC117324418 [Pecten maximus]	112.724
DN3488_c0_g1	testis-specific chromodomain protein Y 2-like [Mizuhopecten yessoensis]	112.701
DN630_c1_g1	COMM domain-containing protein 7-like [Mizuhopecten yessoensis]	112.678
DN336_c1_g2	RNA-binding motif, single-stranded-interacting protein 3-like isoform X4 [Pecten maximus]	112.662
DN705_c1_g1	uncharacterized protein LOC117338278 [Pecten maximus]	112.581
DN26417_c0_g1	ECE [Mytilus coruscus]	112.52
DN53893_c0_g1	protein PLANT CADMIUM RESISTANCE 3-like isoform X6 [Pecten maximus]	112.438
DN42582_c0_g2	arginase-1-like [Mizuhopecten yessoensis]	112.366
DN12552_c0_g1	zinc transporter ZIP9-B-like isoform X2 [Pecten maximus]	112.333
DN79579_c0_g1	beta-1,3-galactosyltransferase brn-like [Pecten maximus]	112.318
DN43343_c0_g1	cytidine deaminase-like [Pecten maximus]	112.287
DN2276_c1_g1	integrin beta-PS-like isoform X1 [Mizuhopecten yessoensis]	112.253
DN864_c0_g1	nicastrin-like isoform X1 [Mizuhopecten yessoensis]	112.192
DN1988_c0_g1	wiskott-Aldrich syndrome protein family member 2-like [Pecten maximus]	112.09
DN892_c2_g2	neutral alpha-glucosidase AB-like isoform X2 [Pecten maximus]	112.056
DN4770_c0_g1	type I iodothyronine deiodinase-like [Mizuhopecten yessoensis]	112.022
DN1192_c0_g1	LOW QUALITY PROTEIN: histone H1-delta-like [Pecten maximus]	111.919
DN178204_c0_g1	uncharacterized protein LOC117330226 [Pecten maximus]	111.873
DN1116_c0_g1	unnamed protein product [Mytilus coruscus]	111.821
DN290_c0_g1	protein SPT2 homolog isoform X2 [Pecten maximus]	111.709
DN1214_c1_g1	receptor-type tyrosine-protein phosphatase F-like, partial [Mizuhopecten yessoensis]	111.648
DN11565_c1_g2	histone deacetylase complex subunit SAP18-like [Mizuhopecten yessoensis]	111.625
DN631_c0_g2	uncharacterized protein LOC108950579 [Phallusia mammillata]	111.55
DN572_c2_g1	stress-activated protein kinase JNK-like [Pecten maximus]	111.474
DN1372_c0_g2	nuclear receptor ROR-beta-like [Mizuhopecten yessoensis]	111.469
DN1806_c1_g2	CUB and sushi domain-containing protein 3 [Mizuhopecten yessoensis]	111.417
DN3893_c0_g1	heterogeneous nuclear ribonucleoprotein K-like isoform X5 [Mizuhopecten yessoensis]	111.249
DN463_c0_g2	zinc finger and BTB domain-containing protein 32-like isoform X23 [Mizuhopecten yessoensis]	111.241
DN1429_c0_g1	vacuolar ATPase assembly integral membrane protein VMA21-like [Mizuhopecten yessoensis]	111.114
DN6739_c0_g1	large proline-rich protein BAG6-like isoform X1 [Pecten maximus]	111.023
DN6178_c0_g1	biogenesis of lysosome-related organelles complex 1 subunit 5-like [Mizuhopecten yessoensis]	110.832
DN7295_c0_g1	fumarylacetoacetase-like [Pecten maximus]	110.78
DN353_c0_g1	vasodilator-stimulated phosphoprotein-like [Pecten maximus]	110.664
DN76444_c1_g1	isocitrate dehydrogenase [NADP], mitochondrial-like isoform X1 [Pecten maximus]	110.662
DN5261_c1_g1	neogenin-like isoform X7 [Pecten maximus]	110.555
DN60663_c0_g1	glypican-5-like [Mizuhopecten yessoensis]	110.55
DN1299_c0_g1	uncharacterized protein LOC117329576 [Pecten maximus]	110.471
DN98304_c0_g1	electron transfer flavoprotein subunit beta-like [Pecten maximus]	110.383
DN138_c2_g1	uncharacterized protein LOC117680974 [Crassostrea gigas]	110.343
DN50308_c0_g1	protein NDRG3-like isoform X2 [Pecten maximus]	110.326
DN2206_c3_g1	uncharacterized protein LOC110455492 [Mizuhopecten yessoensis]	110.318
DN302_c0_g1	eukaryotic translation initiation factor 4 gamma 3-like isoform X3 [Pecten maximus]	110.24
DN34095_c0_g1	C-terminal-binding protein-like isoform X2 [Pecten maximus]	110.221
DN17592_c0_g1	alpha-2-macroglobulin receptor-associated protein-like [Mizuhopecten yessoensis]	110.073
DN82263_c0_g1	uncharacterized protein LOC110443203 [Mizuhopecten yessoensis]	110.046
DN24036_c0_g1	beta-1,3-galactosyltransferase 5-like [Mizuhopecten yessoensis]	109.897
DN2713_c0_g2	coiled-coil domain-containing protein 58-like [Pecten maximus]	109.825
DN218_c1_g1	tetratricopeptide repeat protein 19, mitochondrial-like [Mizuhopecten yessoensis]	109.773
DN16138_c0_g1	McKusick-Kaufman/Bardet-Biedl syndromes putative chaperonin-like [Mizuhopecten yessoensis]	109.745
DN508_c0_g1	protocadherin gamma-B5-like [Pecten maximus]	109.675
DN15153_c0_g1	multifunctional methyltransferase subunit TRM112-like protein [Pecten maximus]	109.671
DN5213_c2_g1	uncharacterized protein LOC110449942 [Mizuhopecten yessoensis]	109.629
DN13455_c0_g2	U1 small nuclear ribonucleoprotein A-like [Mizuhopecten yessoensis]	109.426
DN4411_c0_g1	solute carrier family 46 member 3-like [Pecten maximus]	109.268
DN36432_c0_g1	uncharacterized protein LOC117323662 [Pecten maximus]	109.234
DN325_c0_g1	sarcolemmal membrane-associated protein-like isoform X3 [Pecten maximus]	109.21
DN950_c1_g1	RWD domain-containing protein 4-like [Pecten maximus]	108.898
DN3881_c0_g1	RNA-binding protein 24-A-like [Mizuhopecten yessoensis]	108.873
DN9600_c0_g3	coatomer subunit alpha-like isoform X1 [Pecten maximus]	108.867
DN170169_c1_g1	DDE-type integrase/transposase/recombinase [Candidatus Thiodiazotropha sp. (ex Ctena orbiculata)]	108.808
DN74890_c0_g2	putative glycerol-3-phosphate transporter 5 isoform X2 [Pecten maximus]	108.78
DN6283_c0_g1	ribosomal RNA small subunit methyltransferase NEP1-like [Mizuhopecten yessoensis]	108.498
DN10511_c0_g1	tribbles homolog 2-like [Pecten maximus]	108.422
DN14876_c0_g2	syntaxin-5-like [Mizuhopecten yessoensis]	108.331
DN84065_c0_g1	cell adhesion molecule 2-like [Pecten maximus]	108.247
DN48020_c0_g1	caspase-3-like [Mizuhopecten yessoensis]	108.224
DN55289_c0_g3	probable serine carboxypeptidase CPVL [Pecten maximus]	108.172
DN70_c3_g1	transmembrane protein 128-like [Pecten maximus]	108.113
DN17012_c0_g1	hemicentin-2-like [Pecten maximus]	107.956
DN36141_c0_g1	WAP four-disulfide core domain protein 18 [Mizuhopecten yessoensis]	107.802
DN246_c2_g1	uridine-cytidine kinase 2-like [Mizuhopecten yessoensis]	107.786
DN14974_c1_g2	integrin alpha-PS1-like [Mizuhopecten yessoensis]	107.733
DN58_c1_g4	V-type proton ATPase 116 kDa subunit a-like isoform X13 [Pecten maximus]	107.705
DN90947_c0_g1	LOW QUALITY PROTEIN: glucosidase 2 subunit beta-like [Pecten maximus]	107.641
DN946_c0_g1	unnamed protein product [Mytilus coruscus]	107.584
DN23281_c0_g1	aquaporin-8-like [Mizuhopecten yessoensis]	107.562
DN21406_c1_g2	ribosomal protein S6 kinase beta-1-like [Pecten maximus]	107.518
DN481_c1_g1	chitinase-3-like protein 1 [Mizuhopecten yessoensis]	107.473
DN20_c0_g3	LOW QUALITY PROTEIN: uncharacterized protein LOC113195987 [Urocitellus parryii]	107.423
DN2953_c0_g1	N-chimaerin-like isoform X1 [Mizuhopecten yessoensis]	107.412
DN2508_c0_g1	arylacetamide deacetylase-like [Mizuhopecten yessoensis]	107.358
DN37640_c0_g1	YTH domain family protein 2 [Mizuhopecten yessoensis]	107.278
DN1275_c0_g1	protein slit-like isoform X1 [Mizuhopecten yessoensis]	107.17
DN9688_c0_g2	ceramide glucosyltransferase-like [Pecten maximus]	107.128
DN1593_c0_g1	5'-AMP-activated protein kinase catalytic subunit alpha-2-like isoform X3 [Pecten maximus]	107.126
DN496_c1_g1	myosin heavy chain, striated muscle isoform X5 [Pecten maximus]	107.051
DN4231_c0_g1	lipopolysaccharide-binding protein-like [Mizuhopecten yessoensis]	107.003
DN9273_c8_g1	Small integral membrane protein 12-A [Mizuhopecten yessoensis]	106.979
DN85020_c0_g2	myotubularin-related protein 2-like [Pecten maximus]	106.977
DN30029_c0_g1	uncharacterized protein LOC117316834 [Pecten maximus]	106.955
DN1269_c2_g1	pescadillo homolog [Mizuhopecten yessoensis]	106.948
DN2044_c0_g3	death ligand signal enhancer-like [Mizuhopecten yessoensis]	106.946
DN3282_c1_g1	cytochrome c oxidase assembly protein COX16, mitochondrial-like [Pecten maximus]	106.845
DN3483_c1_g2	catenin alpha-2-like isoform X2 [Pecten maximus]	106.803
DN484_c0_g2	uncharacterized protein LOC117332167 [Pecten maximus]	106.77
DN4684_c0_g1	uncharacterized protein LOC110466445 isoform X3 [Mizuhopecten yessoensis]	106.614
DN320489_c0_g1	39S ribosomal protein L42, mitochondrial-like [Pecten maximus]	106.418
DN3650_c0_g1	uncharacterized protein LOC110455917 [Mizuhopecten yessoensis]	106.328
DN54807_c0_g3	uncharacterized protein LOC110443288 [Mizuhopecten yessoensis]	106.287
DN4066_c1_g3	CAP-Gly domain-containing linker protein 1-like [Mizuhopecten yessoensis]	106.276
DN714_c0_g2	V-type proton ATPase subunit C 1-A-like [Pecten maximus]	106.261
DN574_c0_g1	PMS1 protein homolog 1-like [Mizuhopecten yessoensis]	106.212
DN26051_c0_g1	T-box transcription factor TBX20-like [Pecten maximus]	106.116
DN123_c3_g1	nucleolar protein 58-like [Pecten maximus]	106.098
DN17222_c0_g1	uncharacterized protein LOC110453366 [Mizuhopecten yessoensis]	106.089
DN1238_c1_g1	Hypothetical predicted protein [Mytilus galloprovincialis]	106.005
DN10424_c0_g1	constitutive coactivator of PPAR-gamma-like protein 1 homolog isoform X2 [Mizuhopecten yessoensis]	105.82
DN2215_c0_g1	fatty acid synthase-like [Mizuhopecten yessoensis]	105.767
DN373_c0_g3	hippocampus abundant transcript 1 protein-like isoform X2 [Pecten maximus]	105.628
DN86_c0_g1	plasma membrane calcium-transporting ATPase 2-like isoform X4 [Pecten maximus]	105.533
DN38603_c0_g1	proteasome activator complex subunit 3-like [Pecten maximus]	105.177
DN1664_c1_g1	E3 ubiquitin-protein ligase MIB2-like [Mizuhopecten yessoensis]	105.07
DN920_c0_g1	uncharacterized protein LOC117343136 [Pecten maximus]	105.063
DN783_c0_g1	guanine nucleotide exchange factor VAV2-like isoform X6 [Pecten maximus]	104.684
DN1890_c0_g1	probable E3 ubiquitin-protein ligase MID2 [Mizuhopecten yessoensis]	104.671
DN15031_c0_g1	uncharacterized protein LOC110467096 [Mizuhopecten yessoensis]	104.668
DN6607_c0_g4	splicing regulatory glutamine/lysine-rich protein 1-like isoform X9 [Pecten maximus]	104.609
DN9187_c0_g1	uncharacterized protein LOC110455791 [Mizuhopecten yessoensis]	104.529
DN1186_c1_g1	insulin-like growth factor 2 mRNA-binding protein 2 isoform X2 [Pecten maximus]	104.411
DN208_c0_g1	WD repeat, SAM and U-box domain-containing protein 1-like [Pecten maximus]	104.338
DN1452_c0_g1	collagen alpha-5(IV) chain-like [Pecten maximus]	104.272
DN108539_c0_g2	uncharacterized protein LOC110464458 isoform X11 [Mizuhopecten yessoensis]	104.262
DN291_c0_g1	Tyrosine-protein phosphatase 10D [Mizuhopecten yessoensis]	104.252
DN1334_c4_g2	cyclic AMP-dependent transcription factor ATF-6 beta-like [Pecten maximus]	104.216
DN2786_c1_g1	H/ACA ribonucleoprotein complex subunit DKC1-like [Pecten maximus]	104.194
DN154_c1_g1	C-Myc-binding protein-like isoform X3 [Mizuhopecten yessoensis]	104.17
DN763_c0_g2	vacuolar protein sorting-associated protein 28 homolog [Mizuhopecten yessoensis]	103.942
DN40858_c0_g1	SHC-transforming protein 1-like isoform X2 [Mizuhopecten yessoensis]	103.898
DN464_c0_g1	ras GTPase-activating-like protein IQGAP1 isoform X1 [Mizuhopecten yessoensis]	103.847
DN18492_c0_g1	protein SYS1 homolog [Mizuhopecten yessoensis]	103.841
DN9223_c0_g3	transmembrane protein 9-like isoform X1 [Pecten maximus]	103.837
DN5369_c2_g1	Rab-3A-interacting protein [Mizuhopecten yessoensis]	103.714
DN903_c0_g1	heparanase-like isoform X2 [Mizuhopecten yessoensis]	103.711
DN7043_c0_g1	coatomer subunit beta-like [Mizuhopecten yessoensis]	103.685
DN48490_c0_g1	major facilitator superfamily domain-containing protein 6-A-like [Mizuhopecten yessoensis]	103.671
DN99388_c2_g1	hypothetical protein KP79_PYT25073 [Mizuhopecten yessoensis]	103.586
DN632_c0_g3	LOW QUALITY PROTEIN: uncharacterized protein LOC110441625 [Mizuhopecten yessoensis]	103.583
DN19548_c0_g1	enoyl-CoA delta isomerase 1, mitochondrial-like [Mizuhopecten yessoensis]	103.532
DN1092_c2_g3	heterogeneous nuclear ribonucleoprotein 87F-like [Mizuhopecten yessoensis]	103.491
DN8908_c0_g1	basic salivary proline-rich protein 2-like [Mizuhopecten yessoensis]	103.457
DN1900_c0_g1	uncharacterized protein LOC110461265 isoform X2 [Mizuhopecten yessoensis]	103.396
DN2558_c0_g1	ras-related protein Rab-2 isoform X1 [Mizuhopecten yessoensis]	103.379
DN61200_c0_g1	calponin [Azumapecten farreri]	103.353
DN2894_c0_g1	TNF receptor-associated factor 6-like isoform X1 [Pecten maximus]	103.346
DN3884_c0_g1	rab9 effector protein with kelch motifs-like [Mizuhopecten yessoensis]	103.24
DN48101_c0_g1	protein HGH1 homolog [Pecten maximus]	103.226
DN11411_c0_g2	major facilitator superfamily domain-containing protein 1-like [Pecten maximus]	103.195
DN7785_c0_g1	unnamed protein product [Mytilus coruscus]	103.076
DN4180_c0_g1	uncharacterized protein LOC110457341 isoform X1 [Mizuhopecten yessoensis]	102.939
DN15227_c0_g1	TBC1 domain family member 14-like isoform X1 [Mizuhopecten yessoensis]	102.793
DN24117_c0_g1	leptin receptor overlapping transcript-like 1 [Pecten maximus]	102.682
DN6397_c0_g1	uncharacterized protein LOC117323896 [Pecten maximus]	102.521
DN1642_c0_g1	mucin-2-like [Mizuhopecten yessoensis]	102.478
DN3807_c2_g1	malignant T-cell-amplified sequence 1 homolog [Mizuhopecten yessoensis]	102.331
DN93369_c0_g1	uncharacterized protein LOC110452699 [Mizuhopecten yessoensis]	102.272
DN507_c0_g2	transmembrane emp24 domain-containing protein 7-like isoform X2 [Pecten maximus]	102.096
DN89903_c0_g1	RNA-binding protein 45-like isoform X2 [Pecten maximus]	101.928
DN518_c0_g2	exocyst complex component 2-like [Mizuhopecten yessoensis]	101.907
DN17631_c0_g3	hypothetical protein KP79_PYT24673 [Mizuhopecten yessoensis]	101.852
DN8819_c1_g1	ras-related GTP-binding protein C-like [Pecten maximus]	101.816
DN65507_c1_g1	stromal cell-derived factor 2-like [Pecten maximus]	101.809
DN253_c2_g3	methyltransferase-like protein 24 [Pecten maximus]	101.744
DN7383_c0_g1	Apolipophorin [Mizuhopecten yessoensis]	101.646
DN13256_c0_g1	neuroglian-like [Mizuhopecten yessoensis]	101.63
DN16950_c0_g1	laccase domain-containing protein 1-like [Mizuhopecten yessoensis]	101.607
DN3927_c0_g3	RNA transcription, translation and transport factor protein-like [Pecten maximus]	101.565
DN349_c0_g1	unnamed protein product [Mytilus edulis]	101.557
DN75923_c0_g2	RING finger protein 141-like [Mizuhopecten yessoensis]	101.522
DN9781_c0_g1	protein limb expression 1 homolog [Mizuhopecten yessoensis]	101.262
DN2353_c1_g1	ubiquitin-like protein ATG12 [Mizuhopecten yessoensis]	101.123
DN9448_c0_g1	fibroblast growth factor receptor 4-like isoform X2 [Mizuhopecten yessoensis]	101.117
DN171_c0_g1	sideroflexin-5-like [Mizuhopecten yessoensis]	100.993
DN153_c0_g1	transmembrane protein 165-like [Pecten maximus]	100.94
DN249487_c0_g1	uncharacterized protein LOC117340630 [Pecten maximus]	100.901
DN2660_c0_g2	leukocyte elastase inhibitor-like [Mizuhopecten yessoensis]	100.761
DN88_c0_g5	26S proteasome non-ATPase regulatory subunit 7-like [Mizuhopecten yessoensis]	100.721
DN13509_c0_g1	uncharacterized protein LOC110466613 [Mizuhopecten yessoensis]	100.632
DN38466_c0_g1	protein tyrosine phosphatase type IVA 2-like [Pecten maximus]	100.602
DN6848_c0_g1	caveolin-1-like [Pecten maximus]	100.527
DN2537_c0_g1	beta-1,3-galactosyltransferase brn-like [Pecten maximus]	100.517
DN1976_c0_g1	RNA binding protein fox-1 homolog 3-like isoform X2 [Pecten maximus]	100.186
DN35065_c0_g1	alkaline ceramidase 3-like isoform X2 [Mizuhopecten yessoensis]	100.001

[truncated: 2 more sheets: Table S11, Table S12]
